# Supplementary material for: Investigation of Best Practices for Venom Toxin Purification in Jellyfish towards Functional Characterisation
Source: Toxins (Basel). 2023 Feb 21;15(3):170. doi: 10.3390/toxins15030170 (PMC10059823; doi:10.3390/toxins15030170)
Supplement: Supplementary file 1 [file toxins-15-00170-s001.zip]

Archive with 1 entries (1 files):
- toxins-2214276-supplementary.xlsx
