# Supplementary material for: Investigation of Best Practices for Venom Toxin Purification in Jellyfish towards Functional Characterisation
Source: Toxins (Basel). 2023 Feb 21;15(3):170. doi: 10.3390/toxins15030170 (PMC10059823; doi:10.3390/toxins15030170)
Supplement: Supplementary file 1 [file toxins-15-00170-s001.zip › toxins-2214276-supplementary.xlsx]

## Sheet: All publications captured 
Database Number	Status	Lit review	Removed	Reason for removal	Abstract	Author and title REF
1	Missing	No	Removed	Journal article unable to be sourced via USC document delivery service, Author contacted, did not reply to document request	N/A	Alam, J. M. and R. Qasim (1996). "Isolation and physiopharmacological properties of three high molecular weight lethal proteins from a coelenterate (Physalia utriculus) venom." Pakistan Journal of Zoology 28(3): 245-252.
46	Missing	no	Removed	Journal article unable to be sourced via USC document delivery service, Author contacted, did not reply to document request	Tentacle extract of the common jellyfish A. rabanchatu, caused glycaemic alteration in fasting rabbits. Intravenous administration of the extract produced a significant rise followed by a significant fall in blood sugar level. Glucose tolerance in rabbits was also significantly increased. Extract-mediated hypoglycaemic response was fully abolished in alloxan diabetic rabbits. Preliminary separati…	Ghosh, T. K., et al. (1990). "Glycaemic effects of tentacle extract of the jellyfish Acromitus rabanchatu (Annandale)." Indian J Exp Biol 28(5): 441-443.
50	can not find document	no	Removed	Journal article unable to be sourced via USC document delivery service, Author contacted, did not reply to document request	Nematocyst types of Cassiopea andromeda were investigated. Medusae samples were taken from Güllük Bay, Muğla, Turkey. Nematocyst samples from oral arms of C. andromeda were observed on light microscope and photographed. Birhopaloid and a-isorhiza nematocyst types were found in C. andromeda. Moreover, it was seen that nematocyst sizes increased with increasing the bell diameters of the individuals…	Gülşahin, N. (2016). "Preliminary Study on Nematocyst Types and Venom Isolation of Cassiopea andromeda Forskål, 1775 (Scyphozoa, Cnidaria) from Turkey." Cent Nerv Syst Agents Med Chem 16(3): 208-212.
68	Not sourced	no	removed	Journal article unable to be sourced via USC document delivery service, Author contacted, did not reply to document request	A haemolytic toxin was purified by ion-exchange chromatography and FPLC gel filtration from the nematocysts of the jellyfish Carybdea marsupialis. Sheep red cells, but not human or rabbit red cells, were susceptible to lysis by the toxin. The toxin is a protein with an apparent molecular mass of about 102–107 kDa, is heat labile, highly unstable in polar media, inactivated by reducing agents, and…	Kokelj, F., et al. (1993). "Dermotoxicity of a nematocystic preparation of Carybdea marsupialis." Annali Italiani di Dermatologia Clinica e Sperimentale 47(4): 265-267.
113	Missing	yes	Removed	Journal article unable to be sourced via USC document delivery service, Author contacted, did not reply to document request	A DNase was isolated from the nematocyst venom of the sea nettle (Chrysaora quinquecirrha). This enzyme was purified 880-fold by sequential affinity chromatography. The enzyme had a pH optimum of 6.8, a molecular weight of 110,000 daltons, an isoelectric point of 6.9, and was active only on single-stranded DNA. The activity of the DNase could be inhibited by bivalent ions (Ca2+, Mg2+, and Zn2+) b…	Neeman, I., et al. (1981). "Purification of an endonuclease present in Chrysaora quinquecirrha venom." Proc Soc Exp Biol Med 166(3): 374-382.
114	Missing	yes	Removed	Journal article unable to be sourced via USC document delivery service, Author contacted, did not reply to document request	Following in-depth analysis and examination, jellyfish toxins have been found to consist of a mixture of proteins, carbohydrates, and other non-proteinaceous components. What remains to be clarified is the specific chemical nature of jellyfish toxins due to their heat lability. This paper reviews current knowledge of the toxic properties of the most common Mediterranean scyphozoans (A. aurita, C.…	Negro, P. D., et al. (2016). "Toxicity of Mediterranean Scyphomedusae: An Overview." Cent Nerv Syst Agents Med Chem 16(3): 213-217.
121	missing	no	removed	Journal article unable to be sourced via USC document delivery service, Author contacted, did not reply to document request	N/A	Plozzer, C., et al. (1999). "Dermotoxicity of two nematocyst preparations of Olindias Sambaquiensis." Giornale Italiano di Dermatologia e Venereologia 134(2): 95-98.
187	can not find document	no	Removed	Journal article unable to be sourced via USC document delivery service, Author contacted, did not reply to document request	NEMATOCYSTS TYPES AND MORPHOLOGICAL FEATURES OF SOME SCYPHOZOA SPECIES IN THE SOUTHWEST TURKEY	NEMATOCYSTS TYPES AND MORPHOLOGICAL FEATURES OF SOME SCYPHOZOA SPECIES IN THE SOUTHWEST TURKEY
12	Obtained	Yes	Removed	No venom purifcation detailed	The large box jellyfish Chironex fleckeri is found in northern Australian waters. A sting from this cubozoan species can kill within minutes. From clinical and animal studies, symptoms comprise severe pain, welts, scarring, hypotension, vasospasms, cardiac irregularities and cardiac arrest. At present, there is no cure and opioids are used to manage pain. Antivenom is available but controversy ex…	Bailey, P. M., et al. (2005). "A functional comparison of the venom of three Australian jellyfish - Chironex fleckeri, Chiropsalmus sp., and Carybdea xaymacana - on cytosolic Ca2+, haemolysis and Artemia sp. lethality." TOXICON 45(2): 233-242.
14	Obtained	No	Removed	No venom purifcation detailed	Cubozoa (Cnidaria: Medusozoa) represents a small clade of approximately 50 described species, some of which cause serious human envenomations. Our understanding of the evolutionary history of Cubozoa has been limited by the lack of a sound phylogenetic hypothesis for the group. Here, we present a comprehensive cubozoan phylogeny based on ribosomal genes coding for near-complete nuclear 18S (small…	Bentlage, B., et al. (2010). "Evolution of box jellyfish (Cnidaria: Cubozoa), a group of highly toxic invertebrates." PROCEEDINGS OF THE ROYAL SOCIETY B-BIOLOGICAL SCIENCES 277(1680): 493-501.
19	Obtained	No	Removed	No venom purifcation detailed	The nematocyst is a complex intracellular structure unique to Cnidaria. When triggered to discharge, the nematocyst explosively releases a long spiny, tubule that delivers an often highly venomous mixture of components. The box jellyfish, Chironex fleckeri, produces exceptionally potent and rapid-acting venom and its stings to humans cause severe localized and systemic effects that are potentiall…	Brinkman, D. L., et al. (2012). "Venom Proteome of the Box Jellyfish Chironex fleckeri." PLOS ONE 7(12).
21	Obtained	yes	Removed	No venom purifcation detailed	The box jellyfish, Chironex fleckeri, is the largest and most dangerous cubozoan jellyfish to humans. It produces potent and rapid-acting venom and its sting causes severe localized and systemic effects that are potentially life-threatening. In this study, a combined transcriptomic and proteomic approach was used to identify C. fleckeri proteins that elicit toxic effects in envenoming.	Brinkman, D. L., et al. (2015). "Transcriptome and venom proteome of the box jellyfish Chironex fleckeri." BMC GENOMICS 16.
30	Obtained	no	Removed	No venom purifcation detailed	In this study, it was aimed to determine the nematocyst types and morphologies and the relationship between the bell diameters and nematocyst numbers of some scyphozoa species in 0X÷OD coasts, Turkey. Three scyphozoa species which are Cotylorhiza tuberculata (Macri, 1778), Phyllorhiza punctata Lendenfeld, 1884 and Chrysaora hysoscella (Linné, 1766) were sampled in 0X÷OD coasts. Four different met…	Cengiz, S. and N. Killi (2021). "NEMATOCYSTS TYPES AND MORPHOLOGICAL FEATURES OF SOME SCYPHOZOA SPECIES IN THE SOUTHWEST TURKEY." FRESENIUS ENVIRONMENTAL BULLETIN 30(1): 32-40.
34	Not sourced	no	Removed	No venom purifcation detailed	Scyphomedusae (Phylum Cnidaria, Class Scyphozoa) are perceived as a nuisance due to their sudden outbreaks that negatively affect human activities (particularly tourism and fisheries) mainly because of their stings. A brief review of the history of scyphozoan blooms in the Mediterranean and updated information available after 2010 point to an increase in scyphozoan outbreaks. Whilst the negative …	D'Ambra, I. and A. Malej (2015). "Scyphomedusae of the Mediterranean: state of the art and future perspectives." Cent Nerv Syst Agents Med Chem 15(2): 81-94.
40	obtained	no	Removed	No venom purifcation detailed	During the last decade, massive blooms of jellyfish have occurred in the Mediterranean basin, putting great concern on cultured fish in offshore cage. Current studies enter in this task, and they consist on examining the antioxidant responses as well as lipid peroxidation and mucous secretion in gills of the gilthead sea bream (Sparus aurata). This is done upon exposure to the scyphozoan jellyfis…	Ensibi, C., et al. (2017). "Antioxidant enzyme activity and lipid peroxidation in gills of fish (Sparus aurata) upon exposure to swarms of Pelagia noctiluca." AQUACULTURE INTERNATIONAL 25(2): 555-565.
49	obtained	no	Removed	No venom purifcation detailed	With immunocytochemical methods, nerve cells have been detected in Hydra attenuata containing bombesin-like immunoreactivity. These nerve cells are located in ectoderm of all body regions of the animal and are especially abundant in basal disk and tentacles. Radioimmunoassay of extracts of hydra demonstrated at least 0.2 pmol/g wet weight of bombesin-like immunoreactivity. The immunoreactive mate…	Grimmelikhuijzen, C. J., et al. (1981). "Bombesin-like immunoreactivity in the nervous system of hydra." Histochemistry 73(2): 171-180.
61	obtained	no	Removed	No venom purifcation detailed	Cnidarian venom research has lagged behind other toxinological fields due to technical difficulties in recovery of the complex venom from the microscopic nematocysts. Here we report a newly developed rapid, repeatable and cost effective technique of venom preparation, using ethanol to induce nematocyst discharge and to recover venom contents in one step. Our model species was the Australian box j…	Jouiaei, M., et al. (2015). "Firing the sting: Chemically induced discharge of cnidae reveals novel proteins and peptides from box jellyfish (Chironex fleckeri) Venom." TOXINS 7(3): 936-950.
77	obtained	no	Removed	No venom purifcation detailed	Cyanea nozakii Kishinouy e ( C. nozakii), a giant cnidarian of the class Scyphomedusae, order Semaeostomeae and family Cyaneidae, is widely distributed in the East China Sea, the Yellow Sea and the Bohai Sea, and is abundant from late summer to early autumn. Venom produced by C. nozakii during mass agglomerations can contaminate seawater resulting in death of the halobios and seriously damage com…	Li, C. P., et al. (2016). "Investigation into the hemolytic activity of tentacle venom from jellyfish Cyanea nozakii Kishinouye." CHINESE JOURNAL OF OCEANOLOGY AND LIMNOLOGY 34(2): 382-385.
80	obtained	yes	Removed	No venom purifcation detailed	Jellyfish stings are a common issue globally, particularly in coastal areas in the summer. Victims can suffer pain, itching, swelling, shock, and even death. Usually, hot water, vinegar, or alumen is used to treat the normal symptoms of a jellyfish sting. However, a specific antivenom may be an effective treatment to deal with severe jellyfish stings. Cyanea nozakii often reach a diameter of 60 c…	Li, R. F., et al. (2021). "Preparation and Neutralization Efficacy of Novel Jellyfish Antivenoms against Cyanea nozakii Toxins." TOXINS 13(2).
83	obtained	yes	Removed	No venom purifcation detailed	The nematocyst proteins of jellyfish Stomolophus meleagris, a complicated mixture, contain many important bioactive molecules. In present study, to gain comprehensive insight into the protein component and search some novel bioactive molecules in the nematocyst proteins, shotgun proteomic analysis of the nematocyst proteins was carried out by nano liquid chromatography tandem mass spectrometry (n…	Li, R. F., et al. (2012). "Application of nanoLC-MS/MS to the shotgun proteomic analysis of the nematocyst proteins from jellyfish Stomolophus meleagris." JOURNAL OF CHROMATOGRAPHY B-ANALYTICAL TECHNOLOGIES IN THE BIOMEDICAL AND LIFE SCIENCES 899: 86-95.
85	obtained	no	Removed	No venom purifcation detailed	ellyfish Stomolophus meleagris is a very dangerous animal because of its strong toxicity. However, the composition of the venom is still unclear. Both proteomics and transcriptomics approaches were applied in present study to investigate the major components and their possible relationships to the sting. The proteomics of the venom from S. meleagris was conducted by tryptic digestion of the crude…	Li, R. F., et al. (2014). "Jellyfish venomics and venom gland transcriptomics analysis of Stomolophus meleagris to reveal the toxins associated with sting." JOURNAL OF PROTEOMICS 106: 17-29.
87	obtained	yes	Removed	No venom purifcation detailed	Jellyfish sting has become a worldwide issue of critical concern to human health and safety in coastal areas in recent decades. Cyanea nozakii is one of the dominant blooming species and dangerous stingers in China. However, it remains unclear how many and what types of toxins are present in the venom. So, we used a combined transcriptomics and proteomics approach to investigate the venom composi…	Li, R. F., et al. (2016). "Combined proteomics and transcriptomics identifies sting-related toxins of jellyfish Cyanea nozakii." JOURNAL OF PROTEOMICS 148: 57-64.
97	obtained		Removed	No venom purifcation detailed	Nematocyst isolation from surrounding tissue is an important step to characterize Cnidarian venom. Although several protocols have been used to extract venoms from cnidarian tissues, the complete isolation of nematocysts from tissue is still difficult. The goal of the present work was to evaluate the effectiveness of three different media, Percoll, Ficoll and Methylcellulose in isolating nematocy…	Marchini, B., et al. (2004). "A fast centrifuge method for nematocyst isolation from Pelagia noctiluca Forskal (Cnidaria: Scyphozoa)." Riv Biol 97(3): 505-515.
119	obtained	no	removed	No venom purifcation detailed	Jellyfish stinging capsules known as nematocysts are explosive, natural-injection systems with high potential as a natural drug-delivery system. These organelles consist of a capsule containing a highly folded thin needle-like tubule and a matrix highly concentrated with charged constituents that enable the tubule to fire and penetrate a target. For the purpose of using these nematocysts as drug …	Park, S., et al. (2017). "Dielectrophoretic characterization and isolation of jellyfish stinging capsules." ELECTROPHORESIS 38(16): 1996-2003.
138	Not sourced	no	Removed	No venom purifcation detailed	The aim of this paper is to describe the presence of Carybdea marsupialis in the southwest of the Iberian Peninsula. For this purpose, five beaches in the Gulf of Cadiz were sampled. A total of 534 individuals were found distributed in two periods: 2016–2017 and 2019–2020, whose highest monthly densities were 18.2 ind. 1000 m⁻² and 2.2 ind. 1000 m⁻² respectively. The species was recorded at tempe…	Rodriguez-Garcia, C., et al. (2021). "First records and presence over time of the cubozoan Carybdea marsupialis (Linnaeus, 1758) on the southwestern Spanish coast (Northeast Atlantic)." REGIONAL STUDIES IN MARINE SCIENCE 44.
146	obtained	yes	removed	No venom purifcation detailed	The seas and oceans around Australia harbour numerous venomous jellyfish. Chironex fleckeri, the box jellyfish, is the most lethal causing rapid cardiorespiratory depression and although its venom has been characterised, its toxins remain to be identified. A moderately effective antivenom exists which is also partially effective against another chirodropid, Chiropsalmus sp. Numerous carybdeids, s…	Tibballs, J. (2006). "Australian venomous jellyfish, envenomation syndromes, toxins and therapy." TOXICON 48(7): 830-859.
149	Not sourced	yes	removed	No venom purifcation detailed	Cnidarians are the largest phylum of generally toxic animals, yet their toxins and venoms have not received as much scientific attention as those of many terrestrial (snakes, scorpions, spiders, etc.) and even some marine animals (i.e. cone snails). Approximately 13,000 living cnidarian species have been described by systematists. A major rationale for their study in the past, besides scientific …	Turk, T. and W. R. Kem (2009). "The phylum Cnidaria and investigations of its toxins and venoms until 1990." TOXICON 54(8): 1031-1037.
162	Not sourced	no	Removed	No venom purifcation detailed	The ultrastructural characteristics of nematocysts from the cubozoan Carybdea alata Reynaud, 1830 (Hawaiian box jellyfish) were examined using light, scanning and transmission electron microscopy. We reclassified the predominant nematocyst in C. alata tentacles as a heterotrichous microbasic eurytele, based on spine, tubule and capsule measurements. These nematocysts exhibited a prominent and sin…	Yanagihara, A. A., et al. (2002). "Ultrastructure of a novel eurytele nematocyst of Carybdea alata Reynaud (Cubozoa, Cniclaria)." CELL AND TISSUE RESEARCH 308(2): 307-318.
163	Not sourced	no	removed	No venom purifcation detailed	Fishing tentacle nematocysts of the hydrozoan, Physalia utriculus, from Hawaiian coastal waters, were examined by light microscopy, as well as by scanning and transmission electron microscopy (SEM and TEM). Hawaiian P. utriculus has been assumed to be conspecific with the Australian morph based on general macroscopic descriptions. Ultrastructural examination using SEM and TEM revealed that the cn…	Yanagihara, A. A., et al. (2002). "The ultrastructure of nematocysts from the fishing tentacle of the Hawaiian bluebottle, Physalia utriculus (Cnidaria, Hydrozoa, Siphonophora)." HYDROBIOLOGIA 489(1-3): 139-150.
165	obtained	no	Removed	No venom purifcation detailed	Despite the medical urgency presented by cubozoan envenomations, ineffective and contradictory first-aid management recommendations persist. A critical barrier to progress has been the lack of readily available and reproducible envenomation assays that (1) recapitulate live-tentacle stings; (2) allow quantitation and imaging of cnidae discharge; (3) allow primary quantitation of venom toxicity; a…	Yanagihara, A. A., et al. (2016). "Experimental Assays to Assess the Efficacy of Vinegar and Other Topical First-Aid Approaches on Cubozoan (Alatina alata) Tentacle Firing and Venom Toxicity." TOXINS 8(1).
166	obtained	no	Removed	No venom purifcation detailed	Cystatin is of interest from biochemical and evolutionary prospective, and also has been applied in biotechnology. In this paper, a novel cystatin was found by EST sequence analysis of the cDNA library of Cyanea capillata tentacle. The sequence of a full-length cDNA clone contained an open reading frame encoding a putative 18-residue signal peptide and a mature protein of 113 amino acids, which s…	Yang, Y. Z., et al. (2003). "cDNA cloning, identification and characterization of a novel cystatin from the tentacle of Cyanea capillata." BIOCHIMIE 85(10): 1033-1039.
167	obtained	yes	Removed	No venom purifcation detailed	Jellyfish, Cyanea capillata, has an important position in head patterning and ion channel evolution, in addition to containing a rich source of toxins. In the present study, 2153 expressed sequence tags (ESTs) from the tentacle cDNA library of C. capillata were analyzed. The initial ESTs consisted of 198 clusters and 818 singletons, which revealed approximately 1016 unique genes in the data set. …	Yang, Y. Z., et al. (2003). "EST analysis of gene expression in the tentacle of Cyanea capillata." FEBS LETTERS 538(1-3): 183-191.
168	obtained	no	Removed	No venom purifcation detailed	The silkworm Bombyx mori L. (B. mori) has a significant impact on the economy by producing more than 80% of the globally produced raw silk. The exposure of silkworm to pesticides may cause adverse effects on B. mori, such as a reduction in the production and quality of silk. This study aims to assay the effect of venom from the jellyfish Nemopilema nomurai on growth, cuticle and acetylcholinester…	Yu, H., et al. (2015). "Effect of Venom from the Jellyfish Nemopilema nomurai on the Silkworm Bombyx mori L." Toxins (Basel) 7(10): 3876-3886.
177	obtained	yes	Removed	No venom purifcation detailed	Several research in the organisms of marine invertebrates to assess the medicinal ability of its bio-active molecules have yielded very positive results in recent times. Jellyfish secreted venoms are rich sources of toxins intended to catch prey or deter predators among invertebrate species, but they may also have harmful effects on humans. The nematocyst, a complex intracellular system that inje…	Amreen Nisa, S. et al (2021) "Jellyfish venom proteins and their pharmacological potentials: A review. International Journal of Biological Macromolecules." 2021;176:424-36.
178	obtained	yes	Removed	No venom purifcation detailed	Jellyfish are marine invertebrates notorious for tentacles that contain venombearing nematocytes, which cause painful stings. Climatic changes and human activities have resulted in increasing jellyfish blooms, which have negatively affected functioning of the marine ecosystem as well as human socioeconomic activities. However, some edible jellyfish species have been consumed in Asia for centuries…	Ranasinghe, R., etal (2022) "Nutritional value and potential applications of jellyfish" Journal of Aquatic Food Product Technology, 31:5, 445-482, DOI: 10.1080/10498850.2022.2060717
179	obtained	yes	Removed	No venom purifcation detailed	We previously demonstrated that Nemopilema nomurai jellyfish venom metalloproteinases (JVMPs) play a key role in the toxicities induced by N. nomurai venom (NnV), including dermotoxicity, cytotoxicity, and lethality. In this study, we identified two full-length JVMP cDNA and genomic DNA sequences: JVMP17-1 and JVMP17-2. The full-length cDNA of JVMP17-1 and 17-2 contains 1614 and 1578 nucleotides …	Hwang, D. H., et al. (2022) "Cloning of Metalloproteinase 17 Genes from Oriental Giant Jellyfish Nemopilema nomurai (Scyphozoa: Rhizostomeae)" Toxins (Basel). 2022 Jul 29;14(8):519. doi: 10.3390/toxins14080519
181	obtained	no	Removed	No venom purifcation detailed	Jellyfish stings are a common issue globally, particularly in coastal areas in the summer. Victims can suffer pain, itching, swelling, shock, and even death. Usually, hot water, vinegar, or alumen is used to treat the normal symptoms of a jellyfish sting. However, a specific antivenom may be an effective treatment to deal with severe jellyfish stings. Cyanea nozakii often reach a diameter of 60 c…	Li R, et al. (2021) "Preparation and Neutralization Efficacy of Novel Jellyfish Antivenoms against Cyanea nozakii Toxins" Toxins (Basel). 2021 Feb 21;13(2):165. doi: 10.3390/toxins13020165.
182	obtained	yes	Removed	No venom purifcation detailed	Studies toward a sustainable future conducted by international organizations uniformly agree about having to change some of our present consumer behaviors. Regarding food, suggestions include eating locally farmed, less industrialized and renewable food to promote health and circularity, and limiting waste. Jellyfish are frequently sorted and discarded after being caught with fish in fishing nets…	Raposo, A. et al, (2022) "Jellyfish as Food: A Narrative Review." Foods 2022, 11, 2773. https://doi.org/10.3390/foods11182773
186	obtained	no	Removed	No venom purifcation detailed	The aim of this paper is to describe the presence of Carybdea marsupialis in the southwest of the Iberian Peninsula. For this purpose, five beaches in the Gulf of Cadiz were sampled. A total of 534 individuals were found distributed in two periods: 2016–2017 and 2019–2020, whose highest monthly densities were 18.2 ind. 1000 m−2 and 2.2 ind. 1000 m−2 respectively. The species was recorded at tempe…	Godriguez-Garcia, r. et al. (2021) "First records and presence over time of the cubozoan Carybdea marsupialis (Linnaeus, 1758) on the southwestern Spanish coast (Northeast Atlantic)"
188	obtained	no	Removed	No venom purifcation detailed	Marine invertebrates represent a vast, untapped source of bioactive compounds. Cnidarians are represented by nearly 10,000 species that contain a complex mixture of venoms, collagen, and other bioactive compounds, including enzymes, oligosaccharides, fatty acids, and lipophilic molecules. Due to their high abundance in coastal waters, several jellyfish taxa may be regarded as candidate targets fo…	L, Stabili. Et al. (2021) "Jellyfish Bioprospecting in the Mediterranean Sea: Antioxidant and Lysozyme-Like Activities from Aurelia coerulea (Cnidaria, Scyphozoa) Extracts"
37	Not sourced	no	Removed	Not a Single Medusozoa Venom	Animal venoms are complex mixtures of more than 100 different compounds, including peptides, proteins, and nonprotein compounds such as lipids, carbohydrates, and metal ions. In addition, the existing compounds show a wide range of molecular weights and concentrations within these venoms, making separation and purification procedures quite tedious. Here, we analyzed for the first time by MS the a…	El Aziz, T. M. A., et al. (2015). "Fractionation and proteomic analysis of the Walterinnesia aegyptia snake venom using OFFGEL and MALDI-TOF-MS techniques." ELECTROPHORESIS 36(20): 2594-2605.
43	Not sourced	no	Removed	Not a Single Medusozoa Venom	Background Millepora complanata is a plate-like fire coral common throughout the Caribbean. Contact with this species usually provokes burning pain, erythema and urticariform lesions. Our previous study suggested that the aqueous extract of M. complanata contains non-protein hemolysins that are soluble in water and ethanol. In general, the local damage induced by cnidarian venoms has been associa…	Garcia-Arredondo, A., et al. (2014). "Characteristics of hemolytic activity induced by the aqueous extract of the Mexican fire coral Millepora complanata." JOURNAL OF VENOMOUS ANIMALS AND TOXINS INCLUDING TROPICAL DISEASES 20.
44	Not sourced	no	Removed	Not a Single Medusozoa Venom	Millepora complanata is a cnidarian widely distributed in the coral reefs of the Mexican Caribbean. This species is popularly known as "fire coral", since contact with it causes severe pain, skin eruptions and blisters. Intravenous administration of of M. complanata aqueous extract induces violent convulsions and death in mice within 1 min (LD50=4.62µgprotein/g of body weight). Doses less than th…	Garcia-Arredondo, A., et al. (2015). "Systemic toxic effects induced by the aqueous extract of the fire coral Millepora complanata and partial purification of thermostable neurotoxins with lethal effects in mice." COMPARATIVE BIOCHEMISTRY AND PHYSIOLOGY C-TOXICOLOGY & PHARMACOLOGY 169: 55-64.
52	Not sourced	no	Removed	Not a Single Medusozoa Venom	Abstract Bob Endean was a dedicated marine biologist with an extensive knowledge of coral reef communities in the Great Barrier Reef and fauna in subtropical Queensland waters. He commenced a study of venomous and poisonous marine animals dangerous to man at a time when the ﬁeld was new, employing a variety of techniques to investigate the venom apparatus, mode of delivery of venom or toxin, mode…	Hawgood, B. J. (2006). "The marine biologist--Bob Endean." TOXICON 48(7): 768-779.
58	obtained	no	Removed	Not a Single Medusozoa Venom	The pineapple stem juice-fraction was found to exhibit inhibitory effect against hemolytic activity of venom (hemolysin) prepared from the Deadly Box Jellyfish (Sea Wasp, Habu-Kurage), Chiropsalmus guadrigatus. The antihemolysin was purified to homogeneity from pineapple stem juice by Sephadex G-25 column chromatography, TLC, and HPLC using a MiniQ PC32 2/3 column. The purified antihemolysin had …	Ishihara, M., et al. (2003). "An antihemolysin from pineapple stem." Nippon Shokuhin Kagaku Kogaku Kaishi 50(3): 141-144.
73	Not sourced	yes	Removed	Not a Single Medusozoa Venom	Marine organisms are an immense source of new biologically active compounds. These compounds are unique because the aqueous environment requires a high demand of specific and potent bioactive molecules. Diverse peptides with a wide range of biological activities have been discovered, including antimicrobial, antitumoral, and antiviral activities and toxins amongst others. These proteins have been…	Lazcano-Perez, F., et al. (2012). "Bioactive Peptides from Marine Organisms: A Short Overview." PROTEIN AND PEPTIDE LETTERS 19(7): 700-707.
74	Not sourced	yes	Removed	Not a Single Medusozoa Venom	Background Cnidarian venoms and extracts have shown a broad variety of biological activities including cytotoxic, antibacterial and antitumoral effects. Most of these studied extracts were obtained from sea anemones or jellyfish. The present study aimed to determine the toxic activity and assess the antitumor and antiparasitic potential of Palythoa caribaeorum venom by evaluating its in vitro tox…	Lazcano-Perez, F., et al. (2018). "Hemolytic, anticancer and antigiardial activity of Palythoa caribaeorum venom." JOURNAL OF VENOMOUS ANIMALS AND TOXINS INCLUDING TROPICAL DISEASES 24.
88	Not sourced	no	Removed	Not a Single Medusozoa Venom	Palythoa caribaeorum (class Anthozoa) is a zoanthid that together jellyfishes, hydra, and sea anemones, which are venomous and predatory, belongs to the Phyllum Cnidaria. The distinguished feature in these marine animals is the cnidocytes in the body tissues, responsible for toxin production and injection that are used majorly for prey capture and defense. With exception for other anthozoans, the…	Liao, Q., et al. (2018). "Novel Kunitz-like Peptides Discovered in the Zoanthid Palythoa caribaeorum through Transcriptome Sequencing." J Proteome Res 17(2): 891-902.
89	Not sourced	no	Removed	Not a Single Medusozoa Venom	Currently, the use of anti-venoms is the only available treatment for envenomations caused by poisonous animals, namely snake, scorpion, spider, tick, and jellyfish. Anti-venoms are generally produced in big animals, mostly in horses. A large percentage of the population in some regions is allergic to horse proteins. Several animals are known to be resistant to snakebites, and the anti-hemorrhagi…	Lipps, B. V. (2008). "Part 1: Lethal toxin neutralizing factor from opossum serum." TOXIN REVIEWS 27(2): 81-92.
99	obtained	no	Removed	Not a Single Medusozoa Venom	The effect of different agents upon the haemolytic power of Aiptasia mutabilis crude venom was studied inhuman erythrocytes to determine its toxicity and stability. Nematocysts were isolated from acontia of the Anthozoan A. mutabilis and submitted to sonication for extracting crude venom. Aliquots of venom were tested in 0.05% erythrocyte suspensions in the presence of various factors such as pro…	Marino, A., et al. (2009). "Factors altering the haemolytic power of crude venom from Aiptasia mutabilis (Anthozoa) nematocysts." COMPARATIVE BIOCHEMISTRY AND PHYSIOLOGY A-MOLECULAR & INTEGRATIVE PHYSIOLOGY 152(3): 418-422.
102	Not sourced	no	Removed	Not a Single Medusozoa Venom	Crude extracts of the coelenterate Aiptasia mutabilis (Anthozoa, Aiptasiidae) nematocysts have been tested for their cytotoxicity of Vero and HEp-2 cells monolayers. The results indicate that the nematocyte venom contains one or more toxins with an extremely powerful cytolytic activity. An extract containing the equivalent of as little as 0.6 nematocysts/microL is sufficient to induce significant…	Marino, A., et al. (2004). "Cytotoxicity of the nematocyst venom from the sea anemone Aiptasia mutabilis." COMPARATIVE BIOCHEMISTRY AND PHYSIOLOGY C-TOXICOLOGY & PHARMACOLOGY 139(4): 295-301.
103	Not sourced	yes	Removed	Not a Single Medusozoa Venom	Natural compounds extracted from organisms and microorganisms are an important resource for the development of drugs and bioactive molecules. Many such compounds have made valuable contributions in diverse fields such as human health, pharmaceutics and industrial applications. Presently, however, research on investigating natural compounds from marine organisms is scarce. This is somewhat surpris…	Mariottini, G. L. and I. D. Grice (2019). "Natural Compounds and Drug Discovery: Can Cnidarian Venom Play a Role?" Cent Nerv Syst Agents Med Chem 19(2): 114-118.
107	Not sourced	no	Removed	Not a Single Medusozoa Venom	Jellyfish, hydras, corals and sea anemones (phylum Cnidaria) are known for their venomous stinging cells, nematocytes, used for prey and defence. Here we show, however, that the potent Type I neurotoxin of the sea anemone Nematostella vectensis, Nv1, is confined to ectodermal gland cells rather than nematocytes. We demonstrate massive Nv1 secretion upon encounter with a crustacean prey. Concomita…	Moran, Y., et al. (2012). "Neurotoxin localization to ectodermal gland cells uncovers an alternative mechanism of venom delivery in sea anemones." PROCEEDINGS OF THE ROYAL SOCIETY B-BIOLOGICAL SCIENCES 279(1732): 1351-1358.
112	Not sourced	no	Removed	Not a Single Medusozoa Venom	Many kinds of venomous principles modulate physiological responses of mammalian signal transduction systems, on which they act selectively as enhancers, inhibitors or some other kind of effectors. These toxins have become useful tools for physiological research. We have characterized paralyzing toxins from the venom of spiders, scorpions, insects, jellyfishes and sea anemones in the subtropical r…	Nakajima, T., et al. (2003). "A Trial of Mass Spectrometric Characterization of Femto-Molar Amount from Subtropical Islands." Journal of Toxicology - Toxin Reviews 22(4): 509-520.
115	obtained	yes	Removed	Not a Single Medusozoa Venom	Phospholipase A2 (PLA2) is an enzyme present in snake and other venoms and body fluids. We measured PLA2 catalytic activity in tissue homogenates of 22 species representing the classes Anthozoa, Hydrozoa, Scyphozoa and Cubozoa of the phylum Cnidaria. High PLA2 levels were found in the hydrozoan fire coral Millepora sp. (median 735 U/g protein) and the stony coral Pocillopora damicornis (693 U/g) …	Nevalainen, T. J., et al. (2004). "Phospholipase A2 in Cnidaria." COMPARATIVE BIOCHEMISTRY AND PHYSIOLOGY B-BIOCHEMISTRY & MOLECULAR BIOLOGY 139(4): 731-735.
125	obtained	Removed	removed	Not a Single Medusozoa Venom	An extract (IPA) of the plant Ipomoea pes-caprae (L.) R. Br., previously shown to be clinically effective toward dermatitis caused by venomous jellyfishes, was studied as to its ability to neutralize toxic activities of jellyfish venoms. Different venoms exhibited different degrees of activity. When IPA was incubated with active venoms, it inhibited the actions of all jellyfish venoms tested, wit…	Pongprayoon, U., et al. (1991). "Neutralization of toxic effects of different crude jellyfish venoms by an extract of Ipomoea pes-caprae (L.) R. Br." J Ethnopharmacol 35(1): 65-69.
128	Not sourced	no	Removed	Not a Single Medusozoa Venom	A method appropriate for isolating of fire coral nematocysts of Millepora dichotoma (Md) and Millepora platyphylla (Mp) was described and compared with techniques that had been used before. Isolated nematocyst venoms of Md (Md-TX) and Mp (Mp-TX) were lethal to mice (had LD50 values of 0.51 and 0.21 microg/g mouse body, respectively) and displayed variable hemolytic, vasopermeable and dermonecroti…	Radwan, F. E. Y. (2002). "Comparative toxinological and immunological studies on the nematocyst venoms of the Red Sea fire corals Millepora dichotoma and M-platyphylla." COMPARATIVE BIOCHEMISTRY AND PHYSIOLOGY C-TOXICOLOGY & PHARMACOLOGY 131(3): 323-334.
130	Not sourced	no	Removed	Not a Single Medusozoa Venom	Stings of fire corals, potent hydroids common in the Red Sea, are known to cause severe pain and they develop burns and itching that lasts few hours after contact. Nematocyst venom of Millepora platyphylla (Mp-TX) was isolated according to a recent method developed in our laboratory to conduct a previous investigation on the nematocyst toxicity of Millepora dichotoma and M. platyphylla. In this s…	Radwan, F. F. Y. and H. M. Aboul-Dahab (2004). "Milleporin-1, a new phospholipase A(2) active protein from the fire coral Millepora platyphylla nematocysts." COMPARATIVE BIOCHEMISTRY AND PHYSIOLOGY C-TOXICOLOGY & PHARMACOLOGY 139(4): 267-272.
31	Obtained	yes	Removed	Venom purifications unguided with no bioassays	Nowadays, proliferation of jellyfish has become a severe matter in many coastal areas around the world. Jellyfish Nemopilema nomurai is one of the most perilous organisms and leads to significant deleterious outcomes such as harm to the fishery, damage the coastal equipment, and moreover, its envenomation can be hazardous to the victims. Till now, the components of Nemopilema nomurai venom (NnV) …	Choudhary, I., et al. (2019). "Proteomic Analysis of Novel Components of Nemopilema nomurai Jellyfish Venom: Deciphering the Mode of Action." TOXINS 11(3).
33	Obtained	no	Removed	Venom purifications unguided with no bioassays	Ethnopharmacological relevance: Ipomoea pes-capraeis known as bayhops, beach morning glory or goat'sfoot, and in Brazil assalsa-de-praia. Its leaves are used in worldwide folk medicine for the relief of jellyfish-stings symptoms. The literature only reports the neutralizing effects of nonpolar plant derived over jellyfishvenoms, without validating the popular use or exploring the mechanism of act…	da Silva Barth, C., et al. (2017). "Ipomoea pes-caprae (L.) R. Br (Convolvulaceae) relieved nociception and inflammation in mice - A topical herbal medicine against effects due to cnidarian venom-skin contact." J Ethnopharmacol 200: 156-164.
90	obtained	yes	Removed	Venom purifications unguided with no bioassays	Jellyfish contain diverse toxins and other bioactive components. However, large-scale identification of novel toxins and bioactive components from jellyfish has been hampered by the low efficiency of traditional isolation and purification methods.We performed de novo transcriptome sequencing of the tentacle tissue of the jellyfish Cyanea capillata. A total of 51,304,108 reads were obtained and as…	Liu, G. Y., et al. (2015). "Global Transcriptome Analysis of the Tentacle of the Jellyfish Cyanea capillata Using Deep Sequencing and Expressed Sequence Tags: Insight into the Toxin- and Degenerative Disease-Related Transcripts." PLOS ONE 10(11).
123	obtained	yes	removed	Venom purifications unguided with no bioassays	Jellyfish venoms are rich sources of toxins designed to capture prey or deter predators, but they can also elicit harmful effects in humans. In this study, an integrated transcriptomic and proteomic approach was used to identify putative toxins and their potential role in the venom of the scyphozoan jellyfish Chrysaora fuscescens. A de novo tentacle transcriptome, containing more than 23,000 cont…	Ponce, D., et al. (2016). "Tentacle Transcriptome and Venom Proteome of the Pacific Sea Nettle, Chrysaora fuscescens (Cnidaria: Scyphozoa)." TOXINS 8(4).
180	obtained	no	Removed	Venom purifications unguided with no bioassays	The jellyfish venom stored in nematocysts contains highly toxic compounds comprising of polypeptides, enzymes and other proteins, which form their chemical defence armoury against predators. We have characterized the proteome of crude venom extract from three bloom-forming scyphozoan jellyfish along the south-west coast of India, Chrysaora caliparea, Cyanea nozakii and Lychnorhiza malayensis usin…	Riyas, A., et al. (2021) " The venom proteome of three common scyphozoan jellyfishes (Chrysaoracaliparea, Cyanea nozakii and Lychnorhiza malayensis) (Cnidaria: Scyphozoa)from the coastal waters of India"Toxicon. 2021 May;195:93-103. doi:
183	obtained	no	Removed	Venom purifications unguided with no bioassays	The venom of jellyfish has been a source of biologically active substances, so it is interesting to study the components of the venom of Chrysaora chesapeakei from the estuaries of the Gulf of Mexico. Proteomic techniques in this study identified the most abundant venom proteins (100, 50, and 37 kDa). Homology searches suggest that the main toxins in this venom correspond to metalloproteinase-zin…	Becerra-Amezca, M, et al, (2022) "Metalloproteinases and NAD(P)H-dependent oxidoreductase within of Bay nettle (Chrysaora_x0001_chesapeakei) venom", Toxin Reviews, 41:1, 280-289,
189	obtained	no	Removed	Venom purifications unguided with no bioassays	The incidents of Aurelia sp. stinging have recently increased because of a bloom in offshore area. However, their symptoms are much milder than those from another scyphozoan jellyfish, Stomolophus meleagris.	X, Li, et al. (2022) The medusa of Aurelia coerulea is similar to its polyp in molecular composition and different from the medusa of Stomolophus meleagris in toxicity
2	Obtained	No	Included		Envenomations by jellyfishes are a menace for beach-goers, fisherman and swimmers during summer months in coastal areas of the world, including Karachi, Pakistan. Accidental stings and envenomations in human results in spasms, utricaria, dermonecrosis and in extreme cases, cardiac and respiratory distress. The present communication describes the pneumotoxic activity of Physalia utriculus crude ve…	Alam, J. M., et al. (2006). "Pneumotoxic activity of crude venom and a cytolytic protein, PuTX-IVC, from a coelenterate, Physalia utriculus (Blue Bottle)." Pakistan Journal of Zoology 38(2): 159-165.
3	Obtained	No	Included		Background: The biodiversity of the marine environment and the associated chemical diversity constitute a practically unlimited source of new active substances in the field of the development of bioactive products. In our study, we have investigated the efficiency of the venom from the Mediterranean jellyfish, Pelagia noctiluca and its fractions for anti-proliferative and anti-cell adhesion to ce…	Ayed, Y., et al. (2012). "Impairment of the cell-to-matrix adhesion and cytotoxicity induced by the Mediterranean jellyfish Pelagia noctiluca venom and its fractions in cultured glioblastoma cells." Lipids Health Dis 11: 84.
4	Obtained	No	Included		Background: The long-lasting and abundant blooming of Pelagia noctiluca in Tunisian coastal waters compromises both touristic and fishing activities and causes substantial economic losses. Determining their molecular mode of action is, important in order to limit or prevent the subsequent damages. Thus, the aim of the present study was to investigate the propensity of Pelagia noctiluca venom to c…	Ayed, Y., et al. (2011). "Induction of cytotoxicity of Pelagia noctiluca venom causes reactive oxygen species generation, lipid peroxydation induction and DNA damage in human colon cancer cells." Lipids Health Dis 10: 232.
5	Obtained	No	Included		Background: Toxins derived from jellyfishes have been exploited as a model for the development of new drug promising applications to treat neurodegenerative diseases. The present work is aimed to evaluate the acute toxicity of crude venom of Pelagia noctiluca and then to screen the analgesic and antibutyrylcholinestrasic (anti-BuChE) activities of the crude venom and its fractions. Methods: Sepha…	Ayed, Y., et al. (2012). "Analgesic and antibutyrylcholinestrasic activities of the venom prepared from the Mediterranean jellyfish Pelagia noctiluca (Forsskal, 1775)." Ann Clin Microbiol Antimicrob 11: 15.
6	obtained	No	Included		1. An extract prepared from the tentacle of the jellyfish (CE), Catostylus mosaicus exhibited haemolytic, oedema and haemorrhage-inducing activities. 2. Acetone treatment of the tentacle extract produced an acetone soluble extract (AE) which showed an increase in specific haemolytic and haemorrhagic activities by 25- and 120-fold respectively; the minimum oedema dose was reduced by 30-fold. 3. Th…	Azila, N., et al. (1991). "Haemolytic, oedema and haemorrhage inducing activities of tentacular extract of the blubber jellyfish (Catostylus mosaicus)." Comp Biochem Physiol C Comp Pharmacol Toxicol 99(1-2): 153-156.
7	Obtained	No	Included		1 The purpose of the present experiments was to investigate the pharmacological mechanisms of thevasoconstriction caused by the toxin (pCrTX) which had been partially purified from the tentacles ofthe jellyfish Carybdea rastonii ('Andonkurage').2 pCrTX (0.1 to 10 ptg ml'-l) produced a tonic contraction of rabbit aortic strips, which was nearly abolished in Ca2+-free medium and was significantly r…	Azuma, H., et al. (1986). "Calcium‐dependent contractile response of arterial smooth muscle to a jellyfish toxin (pCrTX: Carybdea rastonii)." British Journal of Pharmacology 88(3): 549-559.
8	Obtained	No	Included		Abstract. The pharmacological mechanisms of platelet aggregation induced by highly toxic proteins (CrTX-I, CrTX-11, and CrTX-111) obtained from tentacles of a jellyfish, Carybdea rastonii, were investigated. When the partially purified toxin (pCrTX) and CrTXs were added to the citrated platelet-rich plasma (PRP), aggregation was produced in a concentration-dependent manner. The activity of CrTXs …	Azuma, H., et al. (1986). "Platelet Aggregation Caused by Carybdea Rastonii Toxins (CrTX-I, II, and III) Obtained from a Jellyfish, Carybdea rastonii." Proceedings of the Society for Experimental Biology and Medicine 182(1): 34-42.
9	Obtained	No	Included		H. AztrAtw, S. Sextzwsa, A. SATOH, T. Nws,wrtAtw and M. Istttxwww. Platda aggregadon caused by a partially purified jellyfish toxin from Carybdaa riastonll. Toxkon 24, 489-499, 1986 . -A partially purified toxin (pC;rT'X) was obtained from the tentacles of the jellyfish, Carybdea raatoail. When pCrTX (3 x 10~ - 3 x 10~ g/ml) was added to citrated phuda-rich plasma, aggregation was produced in a c…	Azuma, H., et al. (1986). "Platelet aggregation caused by a partially purified jellyfish toxin from Carybdea rastonii." TOXICON 24(5): 489-499.
10	Obtained	Yes	Included		Jellyfish blooms occur throughout the world. Human contact with a jellyfish induces a local reaction of the skin, which can be painful and leave scaring. Systemic symptoms are also observed and contact with some species is lethal. A number of studies have evaluated the in vitro biological activity of whole jellyfish venom or of purified fractions. Hemolytic, cytotoxic, neurotoxic or enzymatic act…	Badré, S. (2014). "Bioactive toxins from stinging jellyfish." TOXICON 91: 114-125.
11	Obtained	No	Included		Because jellyfish are capable of provoking envenomation in humans, they are considered hazardous organisms. Although the effects of their toxins are a matter of concern, information on the venom components, biological activity and pathological mechanisms are still scarce. Therefore, the aim of the present study was to investigate a serine protease component of Nemopilema nomurai jellyfish venom (…	Bae, S. K., et al. (2017). "In vitro characterization of jellyfish venom fibrin(ogen) olytic enzymes from Nemopilema nomurai." JOURNAL OF VENOMOUS ANIMALS AND TOXINS INCLUDING TROPICAL DISEASES 23.
13	Obtained	No	Included		The jellyfishes of the genus Chrysaora are present in all of the world's oceans, but the toxicity of their venoms has not yet been thoroughly characterized. The zebrafish as a toxicology model can be used for general toxicity testing of drugs and the investigation of toxicological mechanisms. The aim of this study was to evaluate the effect of crude venom from jellyfish Chrysaora sp., a species o…	Becerra-Amezcua, M. P., et al. (2016). "In vivo analysis of effects of venom from the jellyfish Chrysaora sp. in zebrafish (Danio rerio)." TOXICON 113: 49-54.
15	Obtained	No	Included		D. A. Bloom, J. W. Burnett and P. Alderslade. Partial puri®cation of box jelly®sh (Chironex ¯eckeri) nematocyst venom isolated at the beachside. Toxicon 36, 1075±1085, 1998.ÐChironex ¯eckeri, the northern Australian box jelly®sh produces one of, if not, the most potent animal venoms. Study of the venom has been hampered by the limits of the animals' range and the venom's thermolability. Using ret…	Bloom, D. A., et al. (1998). "Partial purification of box jellyfish (Chironex fleckeri) nematocyst venom isolated at the beachside." TOXICON 36(8): 1075-1085.
16	Obtained	No	Included		Repeated runs of capillary electrophoresis (CE) were used to study partially-purified jellyfish nematocyst venom protein in concentrations sufficient to perform toxinological assays. Nematocyst venoms from Chironex fleckeri (Cf) and Chysaora quinquecirrha were processed. The CE eluate was divided into quadrants by scanning protein content. The fourth fraction of both jellyfish venoms, contained p…	Bloom, D. A., et al. (2001). "Toxinological and immunological studies of capillary electrophoresis fractionated Chrysaora quinquecirrha (Desor) fishing tentacle and Chironex fleckeri Southcott nematocyst venoms." Comparative Biochemistry and Physiology - C Pharmacology Toxicology and Endocrinology 128(1): 75-90.
17	Obtained	No	Included		Two of the most abundant proteins found in the nematocysts of the box jellyfish Chironex fleckeri have been identified as C. fleckeri toxin-1 (CfTX-1) and toxin-2 (CfTX-2). The molecular masses of CfTX-1 and CfTX-2, as determined by SDS-PAGE, are approximately 43 and 45 kDa, respectively, and both proteins are strongly antigenic to commercially available box jellyfish antivenom and rabbit polyclo…	Brinkman, D. and J. Burnell (2007). "Identification, cloning and sequencing of two major venom proteins from the box jellyfish, Chironex fleckeri." TOXICON 50(6): 850-860.
18	Obtained	No	Included		Venom proteins from the nematocysts of Chironex fleckeri were fractionated by size-exclusion and cation-exchange chromatography. Using sheep erythrocyte haemolysis as an indicator of cytolytic activity, two major cytolysins, with native molecular masses of approximately 370 and 145kDa, and one minor cytolysin ( approximately 70kDa) were isolated. SDS-PAGE and western blot protein profiles reveale…	Brinkman, D. and J. Burnell (2008). "Partial purification of cytolytic venom proteins from the box jellyfish, Chironex fleckeri." TOXICON 51(5): 853-863.
20	Obtained	Yes	Included		Class Cubozoa includes several species of box jellyfish that are harmful to humans. The venoms of box jellyfish are stored and discharged by nematocysts and contain a variety of bioactive proteins that are cytolytic, cytotoxic, inflammatory or lethal. Although cubozoan venoms generally share similar biological activities, the diverse range and severity of effects caused by different species indic…	Brinkman, D. L. and J. N. Burnell (2009). "Biochemical and molecular characterisation of cubozoan protein toxins." TOXICON 54(8): 1162-1173.
22	Obtained	yes	Included		The box jellyfish Chironex fleckeri produces extremely potent and rapid-acting venom that is harmful to humans and lethal to prey. Here, we describe the characterization of two C. fleckeri venom proteins, CfTX-A ( approximately 40 kDa) and CfTX-B ( approximately 42 kDa), which were isolated from C. fleckeri venom using size exclusion chromatography and cation exchange chromatography. Full-length …	Brinkman, D. L., et al. (2014). "Chironex fleckeri (box jellyfish) venom proteins: expansion of a cnidarian toxin family that elicits variable cytolytic and cardiovascular effects." J Biol Chem 289(8): 4798-4812.
23	Obtained	no	Included		Sea nettle and Portuguese Man-O'War venoms have many common characteristics and several differences. The mouse lethal factors of both jellyfish have molecular weights of approximately 150.000 and isoeleclric points of 4.0 -1.5 and 6.~ 6.5. At least nine lethal fractions can be isolated from each jellyfish by preparative gel electrophoresis. Only sea nettle venom could be easily purified by ammoni…	Burnett, J. W. and G. J. Calton (1974). "Sea nettle and man o'war venoms: a chemical comparison of their venoms and studies on the pathogenesis of the sting." Journal of Investigative Dermatology 62(4): 372-377.
24	Obtained	no	Included		J. W. BURNSIT, K. O. Loxa and H. M. Rusnvs~lx. Beachside preparation of jellyfish nematocyst tentacles. Toxicon 30, 794-796, 1992.-A comparison of methods for preparing a jellyfish nematocyst suspension from sea nettle (Chrysaora quinquecirrha) fishing tentacles at the bescheide was conducted. Autolysis of the tentacle followed by straining and sedimentation on ice was found to be a satisfactory …	Burnett, J. W., et al. (1992). "Beachside preparation of jellyfish nematocyst tentacles." TOXICON 30(7): 794-796.
25	Obtained	no	Included		J . W. BUANEIT, J. V. OxnoNez and G. J . CALTON. Differential toxicity of Physalia physalis (Portuguese man-o'war) nematocysts separated by flow cytometry. Toxfrnn 24, 314-518, 1986 . - Flow cytometric separation of Physalia physalis nematocysts resulted in isolation of the two previously reported sizes of organelles measuring 10 .6 and 23.5 nm in diameter. The venom of the smaller nematocysts, w…	Burnett, J. W., et al. (1986). "Differential toxicity of Physalia physalis (Portuguese man-o'war) nematocysts separated by flow cytometry." TOXICON 24(5): 514-518.
26	Obtained	no	Included		Calton, G. J. and J. W. Burnett (1986). "Partial purification of Chironex fleckeri (sea wasp) venom by immunochromatography with antivenom." TOXICON 24(4): 416-420.	Calton, G. J. and J. W. Burnett (1986). "Partial purification of Chironex fleckeri (sea wasp) venom by immunochromatography with antivenom." TOXICON 24(4): 416-420.
27	Obtained	no	Included		The sea nettle jellyfish toxin (SNTX), which contains several polypeptides, was highly toxic to human hepatocytes. The Cytosensor microphysiometer was used continuously to monitor cell media acidification rate as an index of cellular metabolic activity. Cells exposed to > 1 microg SNTX protein/ml media exhibited a transient increase in metabolic activity, followed by a sharp decrease and cell dea…	Cao, C. J., et al. (1998). "Toxicity of sea nettle toxin to human hepatocytes and the protective effects of phosphorylating and alkylating agents." TOXICON 36(2): 269-281.
28	Obtained	no	Included		Phyllorhiza punctata (P. punctata) is a jellyfish native to the southwestern Pacific. Herewith we present the biochemical and pharmacological characterization of an extract of the tentacles of P. punctata. The tentacles were subjected to three freeze-thaw cycles, homogenized, ultrafiltered, precipitated, centrifuged and lyophilized to obtain a crude extract (PHY-N). Paralytic shellfish poisoning …	Carneiro, R. F., et al. (2011). "The extract of the jellyfish Phyllorhiza punctata promotes neurotoxic effects." J Appl Toxicol 31(8): 720-729.
29	Obtained	no	Included		Various comparative studies into the biological activity and relative toxicity of cubozoan venoms have been investigated, in particular the venom from the potentially lethal cubozoan Chironex fleckeri. Efficient and reliable extraction of venom from nematocysts is essential before any research into venom toxicity can be conducted and previous cited methods of extraction have varied greatly, each …	Carrette, T. and J. Seymour (2004). "A rapid and repeatable method for venom extraction from cubozoan nematocysts." TOXICON 44(2): 135-139.
32	Obtained	no	Included		We have isolated and characterized a novel hemolytic protein from the venom of the Hawaiian box jellyfish (Carybdea alata). Hemolysis of sheep red blood cells was used to quantitate hemolytic potency of crude venom extracted from isolated nematocysts and venom after fractionation and purification procedures. Hemolytic activity of crude venom was reduced or lost after exposure to the proteolytic e…	Chung, J. J., et al. (2001). "Partial purification and characterization of a hemolysin (CAH1) from Hawaiian box jellyfish (Carybdea alata) venom." TOXICON 39(7): 981-990.
35	Obtained	no	Included		The jellyfish Rhizostoma pulmo, Macrì 1778 (Cnidaria, Rhizostomae) undergoes recurrent outbreaks in the Mediterranean coastal waters, with large biomass populations representing a nuisance or damage for marine and maritime activities. A preliminary overview of the antioxidant activity (AA) of R. pulmo proteinaceous compounds is provided here based on the extraction and characterization of both so…	De Domenico, S., et al. (2019). "Barrel Jellyfish (Rhizostoma pulmo) as Source of Antioxidant Peptides." Mar Drugs 17(2).
36	Obtained	no	Included		Physalia physalis is a marine cnidarian from which high molecular weight toxins with hemolytic and neurotoxic effects have been isolated. In the present work, two novel toxins, PpV9.4 and PpV19.3 were purified from P. physalis by bioactive guideline isolation. It involved two steps of column chromatography, gel filtration and RP-HPLC. The molecular weights were 550.7 and 4720.9 Da for PpV9.4 and …	Diaz-Garcia, C. M., et al. (2012). "Toxins from physalia physalis (cnidaria) raise the intracellular Ca 2+ of beta-cells and promote insulin secretion." Current Medicinal Chemistry 19(31): 5414-5423.
38	obtained	no	Included		Two myotoxins, both lethal to mice by i.v. injection, were obtained by chromatography on Sephadex G-200 of material released from isolated microbasic mastigophores of C. fleckeri. Both toxins elicit contractures of skeletal (diaphragm) musculature of the rat and of smooth (ileum and vas deferens) and atrial musculature of the guinea-pig, although consistent differences in the parameters of the co…	Endean, R. (1987). "Separation of two myotoxins from nematocysts of the box jellyfish (Chironex fleckeri)." TOXICON 25(5): 483-492.
39	obtained	no	Included		Two myotoxins (T1 and T2) with mol. wts of approximately 600,000 and 150,000, respectively, and a haemolysin (T3) with a mol. wt of approximately 70,000 were isolated from the crude nematocyst venom of C. fleckeri by the use of Sephadex G-200 chromatography. A neurotoxic fraction (T4) and a haemolytic fraction (T5) containing proteins with apparent mol. wts of approximately 150,000 and 70,000, re…	Endean, R., et al. (1993). "Toxins from the box-jellyfish Chironex fleckeri." TOXICON 31(4): 397-410.
41	obtained	no	Included		The present work is the first report of the biochemical characterization of the venom from nematocysts of the jellyfish Rhopilema esculentum Kishinouye. The nematocysts were isolated by autolysis and centrifugation and separated by flow cytometry. Four types of nematocysts were identified: mastigophores, euryteles, and atrichous and holotrichous isorhiza. SDS-PAGE and amino acid analyses demonstr…	Feng, J. H., et al. (2009). "Isolation and characterization of venom from nematocysts of jellyfish Rhopilema esculentum Kishinouye." CHINESE JOURNAL OF OCEANOLOGY AND LIMNOLOGY 27(4): 869-874.
42	obtained	no	Included		Cyanea nozakii Kishinouye, a jellyfish widely distributed in coastal areas of China, has garnered attention because of its stinging capacity and the resulting public health hazard. We used a recently developed technique to extract jellyfish venom from nematocysts; the present study investigates the lethality of C. nozakii venom. The nematocyst contents were extremely toxic to the grass carp, Cten…	Feng, J. H., et al. (2010). "Isolation and characterization of lethal proteins in nematocyst venom of the jellyfish Cyanea nozakii Kishinouye." TOXICON 55(1): 118-125.
45	obtained	no	Included		P. K. Geua, R. L. ANTHONY, G. J. CALTON and J. W. BURNLTrr. Isolation of hybridomas secreting monoclonal antibodies against Physalia pkysalis (Portuguese Man-O~Var) nematocyst veaam. Toxicon 2(I, 419-425, 1982 .-Balb/C mice were immunized with crude Portuguese Man-O~Var (Physalia physalis) nematocyst venom and their spleen immunocytea were fused with plaamacytoma cells. Nine hybridomas which prod…	Gaur, P. K., et al. (1982). "Isolation of hybridomas secreting monoclonal antibodies against Physalia physalis (Portuguese man-o'war) nematocyst venom." TOXICON 20(2): 419-425.
47	obtained	no	Included		T. K. GHosH, A. Gobs and A. K. NAG CHAuDHuRI. Isolation of a toxin from jellyfish Acromitus rabanchatu and its effect on skeletal muscle . Toxicon 31, 873-880, 1993.-A toxin (T-Ar) from the crude extract ofjellyfish Acromitus rabanchatu was purified by (NH4)2S04 fractionation followed by ion-exchange chromatography on DEAE-cellulose column . The mol. wt of T-Ar was found to be about 182,000. T-Ar…	Ghosh, T. K., et al. (1993). "Isolation of a toxin from jellyfish Acromitus rabanchatu and its effect on skeletal muscle." TOXICON 31(7): 873-880.
48	obtained	no	Included		Cnidarians rely on their nematocysts and the venom injected through these unique weaponry systems to catch prey and protect themselves from predators. The development and physiology of the nematocysts of Hydra magnipapillata, a classic model organism, have been intensively studied, yet the composition and biochemical activity of their venom components are mostly unknown. Here, we show that hydra …	Glasser, E., et al. (2014). "Hydra actinoporin-like toxin-1, an unusual hemolysin from the nematocyst venom of Hydra magnipapillata which belongs to an extended gene family." TOXICON 91: 103-113.
51	obtained	no	Included		A tropical jellyfish, Rhopilema nomadica (Scyphozoa, Rhizostomeae) has recently invaded the eastern Mediterranean. Its painful stings have been the bane of bathers and fishermen from Egypt to Turkey. This paper reports on the presence of haemolytic activity and α-chymotrypsin-like serine protease activity in the venom of the R. nomadica nematocysts. In addition, the presence of phospholipase A2 a…	Gusmani, L., et al. (1997). "Biologically active polypeptides in the venom of the jellyfish Rhopilema nomadica." TOXICON 35(5): 637-648.
53	obtained	no	Included		A comparison of the molecular interaction of natural Scyphozoan lysins with their bioactivity in a haemolytic assay was performed by establishing an efficient, automatable and reproducible procedure for the measurement of protein-membrane interactions. The toxin–membrane interactions were analyzed utilising a chip-based technology with immobilized liposomes as artificial cell membranes. The techn…	Helmholz, H. (2010). "Selective toxin-lipid membrane interactions of natural, haemolytic Scyphozoan toxins analyzed by surface plasmon resonance." BIOCHIMICA ET BIOPHYSICA ACTA-BIOMEMBRANES 1798(10): 1944-1952.
54	obtained	no	Included		A biospecific lectin affinity-based isolation process for a novel glycoprotein (ClGp1) from the venom of the pelagic jellyfish Cyanea lamarckii, is described and the isolated glycoprotein is chemically and biologically characterized according to size, molecular interaction and toxicity. The molecular mass of the isolated protein is 25.7 kDa as determined by matrixassisted laser desorption ionizat…	Helmholz, H., et al. (2008). "Isolation of a cytotoxic glycoprotein from the Scyphozoa Cyanea lamarckii by lectin-affinity chromatography and characterization of molecule interactions by surface plasmon resonance." J Chromatogr B Analyt Technol Biomed Life Sci 871(1): 60-66.
55	obtained	no	Included		Two species of jellyfish, Cyanea nozakii Kishinouye and Nemopilema nomurai Kishinouye, have occurred offcoastal areas of the northeastern China Sea, Yellow Sea, and Bohai Sea in recent years. They influence marine ecosystem safety and fishery production, and also pose a risk to human health. The current study examined the hemolytic and cytotoxic activities of crude venoms extracted from the nemat…	Helmholz, H., et al. (2007). "Comparative study on the cell toxicity and enzymatic activity of two northern scyphozoan species Cyanea capillata (L.) and Cyanea lamarckii (Péron & Léslieur)." TOXICON 50(1): 53-64.
56	obtained	no	Included		Background: Jellyfish stings cause painful, papular-urticarial eruptions due to the immediate allergic, acute toxic and persistent inflammatory responses. In spite of many marine accidents and their economic impact, modes of first-aid treatment remain conventional and specific allergen and medical treatment are not yet available. The purpose of this study was to define the specific allergen of th…	Horiike, T., et al. (2015). "Identification of allergens in the box jellyfish Chironex yamaguchii that cause sting dermatitis." Int Arch Allergy Immunol 167(2): 73-82.
57	obtained	no	Included		Jellyfish stingings are currently raising serious public health concerns around the world. Hence, the search for an effective first aid reagent for the envenomation has been the goal of many investigators in the field. There have been a few previous reports of in vivo as well as in vivo studies suggesting the metalloproteinase activity of scyphozoan jellyfish venom, such as N. nomurai venom (NnV)…	Hwang, D. H., et al. (2020). "Protective effect of epigallocatechin-3-gallate (EGCG) on toxic metalloproteinases-mediated skin damage induced by Scyphozoan jellyfish envenomation." SCIENTIFIC REPORTS 10(1).
59	obtained	no	Included		Chrysaora quinquecirrha (sea nettle) nematocyst venom is lethal to rainbow killifish (Adina xenica) when injected intraperitoneally or topically applied to the exposed brain or denuded epithelium. The lethal activity is thermostable requiring 100 degrees C heat for inactivation. This paper reports here for the first time that the venom also activates the complement system with the subsequent form…	Ishikawa, T., et al. (2004). "Two new actions of sea nettle (Chrysaora quinquecirrha) nematocyst venom: studies on the mechanism of actions on complement activation and on the central nervous system." TOXICON 44(8): 895-899.
60	obtained	no	Included		Background: Most jellyfish species are poisonous. Human victims of jellyfish sting each year are 120 million. Chironex fleckeri is a venomous box jellyfish that inflicts painful and potentially fatal stings to humans. The CfTX-1 is one of the antigenic proteins of venom that is suggested to stimulate the immune system for treatment and vaccine. This study aimed to clone and express the CfTX-1 ant…	Jafari, H., et al. (2021). "Cloning and Expression of N-CFTX-1 Antigen from Chironex fleckeri in Escherichia coli and Determination of Immunogenicity in Mice." Iran J Public Health 50(2): 376-383.
62	obtained	no	Included		Proper treatment of jellyfish envenomed patients can be successfully achieved only from an understanding of the overall functional changes and alterations in physiological parameters under its envenomation. The majority of previous investigations on jellyfish venoms have covered only a couple of parameters at a time. Unlike most other fragmentary jellyfish studies, we employed an integrative toxi…	Kang, C., et al. (2011). "Target organ identification of jellyfish envenomation using systemic and integrative analyses in anesthetized dogs." JOURNAL OF PHARMACOLOGICAL AND TOXICOLOGICAL METHODS 64(2): 173-179.
63	obtained	no	Included		The recent bloom of a giant jellyfish Nemopilema nomurai has caused a danger to sea bathers and fishery damages in the waters of China, Korea, and Japan. The present study investigated the cytotoxic and hemolytic activities of crude venom extract of N. nomurai using a number of in vitro assays. The jellyfish venom showed a much higher cytotoxic activity in H9C2 heart myoblast than in C2C12 skelet…	Kang, C., et al. (2009). "Cytotoxicity and hemolytic activity of jellyfish Nemopilema nomurai (Scyphozoa: Rhizostomeae) venom." COMPARATIVE BIOCHEMISTRY AND PHYSIOLOGY C-TOXICOLOGY & PHARMACOLOGY 150(1): 85-90.
64	obtained	no	Included		The venom of jellyfish triggers severe dermal pain along with inflammation and tissue necrosis, and occasionally, induces internal organ dysfunction. However, the basic mechanisms underlying its cytotoxic effects are still unknown. Here, we report one of the mechanisms involved in peripheral pain modulation associated with inflammatory and neurotoxic oxidative signaling in rats using the venom of…	Kim, H. J., et al. (2020). "Peripheral Pain Modulation of Chrysaora pacifica Jellyfish Venom Requires Both Ca(2+) Influx and TRPA1 Channel Activation in Rats." Neurotox Res 38(4): 900-913.
65	obtained	no	Included		he North Queensland chirodropid box jellyfish Chironex fleckeri and Chiropsalmus sp. share similar nematocyst composition and the same prey of Acetes australis shrimps in their early medusa stages; however, as C. fleckeri individuals reach larger size, the animals add fish to their diet and their complement of nematocyst types changes, allowing larger doses of venom to be delivered to prey. This …	Kintner, A. H., et al. (2005). "Variation in lethality and effects of two Australian chirodropid jellyfish venoms in fish." TOXICON 46(6): 699-708.
66	obtained	Yes	Included		Many jellyfish species are known to cause a painful sting, but box jellyfish (class Cubozoa) are a well-known danger to humans due to exceptionally potent venoms. Cubozoan toxicity has been attributed to the presence and abundance of cnidarian-specific pore-forming toxins called jellyfish toxins (JFTs), which are highly hemolytic and cardiotoxic. However, JFTs have also been found in other cnidar…	Klompen, A. M. L., et al. (2021). "Phylogenetic and Selection Analysis of an Expanded Family of Putatively Pore-Forming Jellyfish Toxins (Cnidaria: Medusozoa)." GENOME BIOLOGY AND EVOLUTION 13(6).
67	obtained	no	Included		Jellyfish venoms are of medical and biotechnological importance, with toxins displaying antimicrobial, analgesic and anti-tumor activities. Although proteolytic enzymes have also been described, detailed characterisation of these proteins is scant in Olindias spp. High throughput mass spectrometry profiling of cnidarian venoms has become increasingly popular since the first description of the pro…	Knittel, P. S., et al. (2016). "Characterising the enzymatic profile of crude tentacle extracts from the South Atlantic jellyfish Olindias sambaquiensis (Cnidaria: Hydrozoa)." TOXICON 119: 1-7.
69	obtained	no	Included		Cnidarian venoms include neurotoxins, which are able to paralyse prey organisms immediately. Important targets for neurotoxins are voltage-gated ion channels in membranes of excitable cells. By blocking specific receptor sites, neurotoxic components disturb the physiological ion channel functions. Here, we describe the isolation and characterisation of potential neurotoxic polypeptides from the c…	Lassen, S., et al. (2010). "Characterisation of neurotoxic polypeptides from Cyanea capillata medusae (Scyphozoa)." HYDROBIOLOGIA 645(1): 213-221.
70	obtained	no	Included		It is well known that jellyfish are producers of complex mixtures of proteinaceous toxins for prey capture and defence. Nevertheless, studies on boreal scyphozoans concerning venom composition and toxic effects are rare. Here the isolation of a novel cytotoxic protein from the fishing tentacle venom of Cyanea capillata (L. 1758) using bioactivityguided, multidimensional liquid chromatography is d…	Lassen, S., et al. (2011). "A novel proteinaceous cytotoxin from the northern Scyphozoa Cyanea capillata (L.) with structural homology to cubozoan haemolysins." TOXICON 57(5): 721-729.
71	obtained	no	Included		Jellyfish are efficient predators which prey on crabs,fish larvae, and smallfish. Theirvenoms consist of various toxins including neurotoxins that paralyse prey organismsimmediately. One possible mode of action of neurotoxins is the blockage of voltage-gatedsodium (Nav) channels. A novel polypeptide with Navchannel blocking activity wasisolated from the northern ScyphozoaCyanea capillata(L., 1758…	Lassen, S., et al. (2012). "Isolation of a Na-v channel blocking polypeptide from Cyanea capillata medusae - A neurotoxin contained in fishing tentacle isorhizas." TOXICON 59(6): 610-616.
72	obtained	no	Included		Carybdea marsupialis is a widely distributed box jellyfish found in the Mediterranean and in the tropical waters of the Caribbean Sea. Its venom is a complex mixture of biologically active compounds that are used to catch prey. In order to evaluate the activity of the neurotoxins in the venom, bioassays were carried out using the marine crab Ocypode quadrata. The proteins with neurotoxic effect w…	Lazcano-Pérez, F., et al. (2017). "Electrophysiological activity of a neurotoxic fraction from the venom of box jellyfish Carybdea marsupialis." Comp Biochem Physiol C Toxicol Pharmacol 191: 177-182.
75	obtained	no	Included		In this article, the cytotoxicity of the venom from the nematocysts of jellyfish Cyanea nozakii Kishinouye on human hepatoma cells (Bel-7402, SMMC-7721) and human colon cancer cells (H630) was investigated first. Of the three kinds of cells, the venom had the strongest cytotoxicity on H630 cells with the 50% lethal concentration (IC50) of 5.1 μg/ml. However, the IC50 on Bel-7402 and SMMC-7721 was…	Li, C. P., et al. (2012). "Cytotoxicity of the venom from the nematocysts of jellyfish Cyanea nozakii Kishinouye." TOXICOLOGY AND INDUSTRIAL HEALTH 28(2): 186-192.
76	obtained	no	Included		Abstract In this study, several methods were compared for the efficiency to concentrate venom from the tentacles of jellyfish Rhopilema esculentum Kishinouye. The results show that the methods using either freezing-dry or gel absorption to remove water to concentrate venom are not applicable due to the low concentration of the compounds dissolved. Although the recovery efficiency and the total ve…	Li, C. P., et al. (2009). "Comparative analysis of methods for concentrating venom from jellyfish Rhopilema esculentum Kishinouye." CHINESE JOURNAL OF OCEANOLOGY AND LIMNOLOGY 27(1): 172-176.
78	obtained	no	Included		In this paper, the effects of some chemical and physical factors such as temperature, pH values, glycerol, and divalent metal cations on the protease activity of venom from jellyfish, Rhopilema esculentum Kishinouye, were assayed. Protease activity was dependent on temperature and pH values. Zn(2+), Mg(2+), and Mn(2+) in sodium phosphate buffer (0.02M, pH 8.0) could increase protease activity. Mn…	Li, C. P., et al. (2005). "Factors affecting the protease activity of venom from jellyfish Rhopilema esculentum Kishinouye." BIOORGANIC & MEDICINAL CHEMISTRY LETTERS 15(24): 5370-5374.
79	obtained	no	Included		Hemolysin is one of the most hazardous components in the venom of Cyanea nozakii Kishinouye. Here we describe the purification and in vitro characterization of the hemolysin, which we named CnPH. The CnPH was isolated by anion-exchange and size-exclusion chromatography from the nematocyst venom. Two protein bands with molecular masses of 20 kDa, 60 kDa respectively were shown in the reducing SDS-…	Li, R. F., et al. (2011). "Two-step purification and in vitro characterization of a hemolysin from the venom of jellyfish Cyanea nozakii Kishinouye." INTERNATIONAL JOURNAL OF BIOLOGICAL MACROMOLECULES 49(1): 14-19.
81	obtained	no	Included		Jellyfish stings are a major threat to human beings in coastal areas of the world. Each year, hundreds of thousands of victims are stung by venomous jellyfish. Nemopilema nomurai is a dangerous species with a large number of victims including many deaths. N. nomurai venom is a complex cocktail that is rich in proteins and peptides, and it is secreted by nematocysts for prey or defense. Previous s…	Li, R. F., et al. (2020). "Comprehensive Proteome Reveals the Key Lethal Toxins in the Venom of Jellyfish Nemopilema nomurai." JOURNAL OF PROTEOME RESEARCH 19(6): 2491-2500.
82	obtained	no	Included		Jellyfish venom contains various toxins and can cause itching, edema, muscle aches, shortness of breath, blood pressure depression, shock or even death after being stung. Hemolytic protein is one of the most hazardous components in the venom. The present study investigated the hemolytic activity of the nematocyst venom from jellyfish Stomolophus meleagris. Anion exchange chromatography, DEAE Seph…	Li, R. F., et al. (2013). "Isolation and in vitro partial characterization of hemolytic proteins from the nematocyst venom of the jellyfish Stomolophus meleagris." TOXICOLOGY IN VITRO 27(6): 1620-1625.
84	obtained	no	Included		Reactive oxygen species (ROS) can damage the lipids, proteins and DNA when produced excessively in cells. Here, we describe the isolation and identification of a novel antioxidant protein named SmP90 from the nematocyst of jellyfish Stomolophus meleagris by 50% ammonium sulfate precipitation and gel filtration chromatography, superdex75. HPLC and SDS-PAGE analysis revealed >95% purity of SmP90 wi…	Li, R. F., et al. (2012). "Isolation, identification and characterization of a novel antioxidant protein from the nematocyst of the jellyfish Stomolophus meleagris." INTERNATIONAL JOURNAL OF BIOLOGICAL MACROMOLECULES 51(3): 274-278.
86	obtained	no	Included		Jellyfish are a type of poisonous cnidarian invertebrate that secrete lethal venom for predation or defense. Human beings often become victims of jellyfish stings accidentally while swimming or fishing and suffer severe pain, itching, swelling, inflammation, shock, and even death. Jellyfish venom is composed of various toxins, and the lethal toxin is the most toxic and hazardous component of the …	Li, R. F., et al. (2018). "Combined Proteome and Toxicology Approach Reveals the Lethality of Venom Toxins from Jellyfish Cyanea nozakii." JOURNAL OF PROTEOME RESEARCH 17(11): 3904-3913.
91	obtained	no	Inculded		BACKGROUND: Angiotensin I converting enzyme (ACE) plays an important role in regulating blood pressure in the humanbody. ACE inhibitory peptides derived from food proteins could exert antihypertensive eﬀects without side eﬀects. Jellyﬁsh(Rhopilema esculentum) is an important ﬁshery resource suitable for production of ACE inhibitory peptides. The objective ofthis study was to optimize the hydrolys…	Liu, X., et al. (2016). "Production of the angiotensin I converting enzyme inhibitory peptides and isolation of four novel peptides from jellyfish (Rhopilema esculentum) protein hydrolysate." JOURNAL OF THE SCIENCE OF FOOD AND AGRICULTURE 96(9): 3240-3248.
92	obtained	no	Inculded		Angiotensin-converting enzyme (ACE) inhibitory, antihypertensive and antihyperlipidaemic activities of protein hydrolysates (RPH) from the jellyfish Rhopilema esculentum were investigated. R. esculentum was hydrolysed sequentially with pepsin and papain, and then the hydrolysate was ultrafiltered with a 2000 Da cut-off membrane. It was found that RPH contained high levels of Gly, Glu, Pro, Asp an…	Liu, X., et al. (2012). "Angiotensin converting enzyme (ACE) inhibitory, antihypertensive and antihyperlipidaemic activities of protein hydrolysates from Rhopilema esculentum." FOOD CHEMISTRY 134(4): 2134-2140.
93	obtained	no	Inculded		1. Hemolysins of the sea nettle, Chrysaora quinquecirrha, and the lions' mane jellyfish, Cyanea capillata, collected in the Delaware Bay were partially purified by sequential gel-filtration and high performance liquid chromatography. 2. The nematocyst contents of both jellyfish had hemolytically active fractions containing large quantities of glycine and serine along with an unknown amino acid re…	Long, K. O. and J. W. Burnett (1989). "Isolation, characterization, and comparison of hemolytic peptides in nematocyst venoms of two species of jellyfish (Chrysaora quinquecirrha and Cyanea capillata)." Comparative Biochemistry and Physiology -- Part B: Biochemistry and 94(4): 641-646.
94	obtained	no	Inculded		The enzyme, hyaluronidase, detected in crude venom was active over a pH range of 4-9 and was stable to at least a 72 hr storage at 4 degrees C. Preparative electrofocusing indicated a pI value for this enzyme between 9.5 and 10.2. Hyaluronidase partially purified by gel-filtration chromatography was evaluated as a spreading factor for dermonecrosis provoked by the nematocyst venom on depilated ra…	Long-Rowe, K. O. and J. W. Burnett (1994). "Characteristics of hyaluronidase and hemolytic activity in fishing tentacle nematocyst venom of Chrysaora quinquecirrha." TOXICON 32(2): 165-174.
95	obtained	no	Inculded		K. O. Loxo-Rows and J. W. BURx>rl-r. Sea nettle (Chrysaora quinquecirrha) lethal factor: purification by recycling on m-aminophenyl botanic acid acrylic beads. Toxicon 32, 467-478, 1994 .-Experiments were performed to define the best isolation method for isolating Chrysaora fishing tentacle nematocyst organelles in order to minimize non-nematocyst contaminating proteins and professes and stabiliz…	Long-Rowe, K. O. and J. W. Burnett (1994). "Sea nettle (Chrysaora quinquecirrha) lethal factor: purification by recycling on m-aminophenyl boronic acid acrylic beads." TOXICON 32(4): 467-478.
96	obtained	no	Inculded		With the aid of dialysis and ion exchange chromatography, a new polypeptide toxin was purified from the tentacles of the Mediterranean jellyfish Rhopilema nomadica. The amino acid sequence of the N-terminal segment of the new toxin revealed that it is a phospholipase A2 (PhA2) toxin closely resembling those previously isolated from reptile and hymenopterous venoms. The occurrence of a PhA2 toxin …	Lotan, A., et al. (1996). "Toxin compartmentation and delivery in the Cnidaria: the nematocyst's tubule as a multiheaded poisonous arrow." J Exp Zool 275(6): 444-451.
98	obtained	no	Inculded		Abstract – We have firstly investigated the toxicological activity by hemolytic assay of crude extract obtained by sonication of holotrichous isorhiza isolated nematocysts of the Scyphozoan Pelagia noctiluca, collected in the Strait of Messina. The hemolytic activity was both time- and dose-dependent on fish, rabbit, chicken and human red blood cells. At lowest doses rabbit and chicken erythrocyt…	Marino, A., et al. (2007). "The unusual toxicity and stability properties of crude venom from isolated nematocysts of Pelagia noctiluca (Cnidaria, Scyphozoa)." Cell Mol Biol (Noisy-le-grand) 53 Suppl: Ol994-1002.
100	obtained	no	Inculded		The present investigation was aimed at assessing the toxic power of crude venom from Pelagia noctiluca nematocysts on spread discharge of in situ acontial nematocytes. Spread discharge, under 553 mM NaSCN plus 10 mM Ca2+, consists of the protrusion and firing of the nematocytes all along the acontial filament. Acontia from Calliactis parasitica were treated with the discharging solution under a c…	Marino, A., et al. (2008). "Effect of crude venom from nematocysts of Pelagia noctiluca (Scyphozoa) on spread discharge of acontia of Calliactis parasitica (Anthozoa)." CHEMISTRY AND ECOLOGY 24: 9-17.
101	obtained	no	Inculded		The haemolytic power of isolated nematocysts from the scyphozoan Pelagia noctiluca was studied with attention to the effect of osmotic protectants as carbohydrates at different MW, cations as Mg2+, Ca2+, Ba2+,Cu2+, K+; proteases as collagenase, trypsin, alpha-chymotrypsin, papain; and antioxidants. Crude venom was at first obtained by sonication of holotrichous-isorhiza nematocysts previously iso…	Marino, A., et al. (2008). "Effect of various factors on Pelagia noctiluca (Cnidaria, Scyphozoa) crude venom-induced haemolysis." COMPARATIVE BIOCHEMISTRY AND PHYSIOLOGY A-MOLECULAR & INTEGRATIVE PHYSIOLOGY 151(1): 144-149.
104	obtained	no	Inculded		Nemopilema nomurai venom (NnV) is severely toxic to many organisms. However, the mechanism of its poisoning has not been properly understood yet. The present work demonstrates that zebrafish (Danio rerio) is an alternative vertebrate model for studying NnV jellyfish venom for the first time. In this model, NnV appears to cause severe hemorrhage and inflammation in cardiopulmonary regions of zebra…	Mohan Prakash, R. L., et al. (2020). "Danio rerio as an alternative vertebrate model for jellyfish venom study: The toxinological aspects of Nemopilema nomurai venom." Toxicol Lett 335: 91-97.
105	obtained	no	Inculded		The sub-acute toxicity of the crude tentacle-only extract from the alien Cassiopea andromeda (forsskal, 1775) jellyfish was studied in rat within 21 days after exposure. For sub-acute toxicity, changes in weights and pathological parameters were studied. The intraperitoneal LD50 value of venom was estimated 104.0 µg/kg BW in male mice. For sub-acute toxicity, 3 doses of crude venom (0.0125, 0.025…	Mohebbi, G., et al. (2016). "Sub-acute toxicity of the alien Cassiopea andromeda (forsskal, 1775) jellyfish venom, in rats." ENTOMOLOGY AND APPLIED SCIENCE LETTERS 3(2): 65-71.
106	obtained	yes	Inculded		Cnidarians may negatively impact human activities and public health but concomitantly their venom represents a rich source of bioactive substances. Pelagia noctiluca is the most venomous and abundant jellyfish of the Mediterranean Sea and possesses a venom with hemolytic and cytolytic activity for which the mechanism is largely unknown. Here we show that exposure of mammalian cells to crude venom…	Morabito, R., et al. (2015). "Crude Venom from Nematocysts of the Jellyfish Pelagia noctiluca as a Tool to Study Cell Physiology." Cent Nerv Syst Agents Med Chem 15(2): 68-73.
108	obtained	no	Inculded		For the first time, we previously recorded an enormous population of the Cassiopea andromeda jellyfish that had increased dramatically from Bushehr coasts of Iran. The sub-acute toxicity of the jellyfish venom in rat organs was correspondingly carried out. The data presented in this paper relate to the in vivo and in vitro hematological effects of this venomous species of jellyfish venom.	Nabipour, I., et al. (2017). "Hematological parameters on the effect of the jellyfish venom Cassiopea andromeda in animal models." DATA IN BRIEF 11: 517-521.
109	obtained	no	Inculded		During summer and autumn, the box jellyfish (sea wasp) Carybdea rastoni is one of the most bothersome stinging pests to swimmers and bathers on the Japanese coast. Two labile but potent hemolytic toxins from the tentacles of Carybdea rastoni were isolated in their active forms using newly developed purification methods. The molecular masses of the isolated C. rastoni toxin-A and toxin-B (CrTX-A a…	Nagai, H., et al. (2000). "Novel proteinaceous toxins from the box jellyfish (sea wasp) Carybdea rastoni." Biochem Biophys Res Commun 275(2): 582-588.
110	obtained	no	Inculded		The box jellyfish (sea wasp) Carybdea alata Reynaud, 1830 (Cubozoa) is distributed widely in the tropics. The sting of C. alata causes severe pain and cutaneous inflammation in humans. We successfully isolated C. alata toxin-A (CaTX-A, 43 kDa) and -B (CaTX-B, 45 kDa) for the first time from the tentacle of C. alata collected at a site along the Hawaiian shore. The experimental results showed that…	Nagai, H., et al. (2000). "Isolation and characterization of a novel protein toxin from the Hawaiian box jellyfish (sea wasp) Carybdea alata." Biochem Biophys Res Commun 275(2): 589-594.
111	obtained	no	Inculded		The deadly box jellyfish (Sea Wasp, Habu-kurage in Japanese) Chiropsalmus quadrigatus Haeckel (Cubozoa) is distributed widely in the tropical Pacific region. In Japan, three fatal cases due to stings from this species have been reported officially. We successfully isolated C. quadrigatus toxin-A (CqTX-A, 44 kDa), a major proteinaceous toxin, for the first time, from the nematocysts of C. quadriga…	Nagai, H., et al. (2002). "A novel protein toxin from the deadly box jellyfish (Sea Wasp, Habu-kurage) Chiropsalmus quadrigatus." Biosci Biotechnol Biochem 66(1): 97-102.
116	obtained	no	Included		C. E. OtsoN, M. G. HP..~Itn, G. J . C~t.~roN and J. W. BueNerr. Interrelationships betwcen toxins : studies on the cross-reactivity between bacterial or animal toxins and monoclonal antibodies to two jellyfish venons. Toxirnn 23, 307 - 316, 1985 . - Affinity chromatography on columns of immobilized anti-Chrysaoro and anti-Physalia monoclonal antibodies can be an effective purification tool for an…	Olson, C. E., et al. (1985). "Interrelationships between toxins: studies on the cross-reactivity between bacterial or animal toxins and monoclonal antibodies to two jellyfish venoms." TOXICON 23(2): 307-316.
117	obtained	no	Included		A survey of several techniques to isolate a purified lethal factor from the tentacles of Chironex fleckeri was completed. Heterologous band patterns were obtained from specific eluates after gel filtration, ion exchange, immunoaffinity and hydrophobic chromatography. SDS-PAGE revealed a dense band at 24,000 mol. wt in many of these fractions. Isoelectric focusing of the crude venom resulted in co…	Othman, I. and J. W. Burnett (1990). "Techniques applicable for purifying Chironex fleckeri (box-jellyfish) venom." TOXICON 28(7): 821-835.
118	obtained	no	Included		Two species of jellyfish, Cyanea nozakii Kishinouye and Nemopilema nomurai Kishinouye, have occurred offcoastal areas of the northeastern China Sea, Yellow Sea, and Bohai Sea in recent years. They influence marine ecosystem safety and fishery production, and also pose a risk to human health. The current study examined the hemolytic and cytotoxic activities of crude venoms extracted from the nemat…	Pang, M., et al. (2018). "Comparative study of the hemolytic and cytotoxic activities of nematocyst venoms from the jellyfish Cyanea nozakii Kishinouye and Nemopilema nomurai Kishinouye." JOURNAL OF OCEANOLOGY AND LIMNOLOGY 36(4): 1255-1265.
120	obtained	no	Included		Although Chironex fleckeri and Carukia barnesi cause significant human envenomation, research into their effects in human models or human cells has been limited. In this in vitro study we have presented data that shows that although C. fleckeri is highly cytotoxic to human cardiac and skeletal muscle cells, C. barnesi is not cytotoxic at all concentrations tested to both cardiac and skeletal musc…	Pereira, P. and J. E. Seymour (2013). "In vitro effects on human heart and skeletal cells of the venom from two cubozoans, Chironex fleckeri and Carukia barnesi." TOXICON 76: 310-315.
122	obtained	no	Included		The venoms of jellyfish cause toxic effects in diverse biological systems that can trigger local and systemic reactions. In this study, the cytotoxic and cytolytic effects of Chrysaora quinquecirrha and Chironex fleckeri venoms were assessed and compared using three in vitro assays. Venoms from both species were cytotoxic to fish gill cells and rat cardiomyocytes, and cytolytic in sheep erythrocy…	Ponce, D., et al. (2015). "Comparative study of the toxic effects of Chrysaora quinquecirrha (Cnidaria: Scyphozoa) and Chironex fleckeri (Cnidaria: Cubozoa) venoms using cell-based assays." TOXICON 106: 57-67.
124	obtained	no	Included		The neurotoxic effects produced by a tentacle venom extract and a fraction were analyzed and correlated by in vivo and in vitro approaches. The tentacle venom extract exhibited a wide range of protein components (from 24 to >225 kDa) and produced tetanic reactions, flaccid paralysis, and death when injected into crabs. Two chromatography fractions also produced uncontrolled appendix movements and…	Ponce, D., et al. (2013). "Preliminary Results of the in Vivo and in Vitro Characterization of a Tentacle Venom Fraction from the Jellyfish Aurelia aurita." TOXINS 5(12): 2420-2433.
126	obtained	no	Included		The present work investigated the effects of the nematocysts venom (NV) from the Chrysaora helvola Brandt (C. helvola) jellyfish on the human nasopharyngeal carcinoma cell line, CNE-2. The medium lethal concentration (LC50), quantified by MTT assays, was 1.7 ± 0.53 μg/mL (n = 5). An atypical apoptosis-like cell death was confirmed by LDH release assay and Annexin V-FITC/PI staining-based flow cyt…	Qu, X., et al. (2016). "The nematocysts venom of Chrysaora helvola Brandt leads to apoptosis-like cell death accompanied by uncoupling of oxidative phosphorylation." TOXICON 110: 74-78.
127	obtained	no	Included		The present work investigated the in vitro cytotoxicity of nematocyst venom (NV) from Chrysaora helvola Brandt (C. helvola) jellyfish against human MCF-7 and CNE-2 tumor cell lines. Potent cytotoxicity was quantified using the MTT assay (LC50=12.07±3.13 and 1.6±0.22μg/mL (n=4), respectively). Apoptosis-like cell death was further confirmed using the LDH release assay and Annexin V/PI double stain…	Qu, X. S., et al. (2016). "Apoptosis-like cell death induced by nematocyst venom from Chrysaora helvola Brandt jellyfish and an in vitro evaluation of commonly used antidotes." COMPARATIVE BIOCHEMISTRY AND PHYSIOLOGY C-TOXICOLOGY & PHARMACOLOGY 180: 31-39.
129	obtained	no	Included		The tentacle epithelial tissue of Cassiopea xamachana contains nematocysts and symbiotic algal particles. These two structures were dissociated, analyzed and sorted by flow cytometry. A simple separating method was developed utilizing the algal chlorophyll autofluorescence and the nematocysts' fluorescence after the uptake of fluorescent stains. A five-fold increase in mouse lethality; significan…	Radwan, F. F. and J. W. Burnett (2001). "Toxinological studies of the venom from Cassiopea xamachana nematocysts isolated by flow cytometry." Comp Biochem Physiol C Toxicol Pharmacol 128(1): 65-73.
131	obtained	no	Included		A comparison of the toxinological properties of nematocyst venoms from Old and New World Cassiopea and Aurelia species was undertaken. The cnidom of venomous Cassiopea andromeda (Ca) and Aurelia (Aa(RS)) from the Red Sea was identical to that of nonvenomous Bahamian Cassiopea xamancha (Cx) and Chesapeake Bay Aurelia aurita (Aa(CB)), respectively. A clean nematocyst preparation of Ca and both Aure…	Radwan, F. F. Y., et al. (2001). "A comparison of the toxinological characteristics of two Cassiopea and Aurelia species." TOXICON 39(2-3): 245-257.
132	obtained	no	Included		A separation of toxic components from the upside down jellyfish Cassiopea xamachana (Cx) was carried out to study their cytotoxic effects and examine whether these effects are combined with a binding activity to cell membrane receptors. Nematocysts containing toxins were isolated from the autolysed tentacles, ruptured by sonication, and the crude venom (CxTX) was separated from the pellets by ult…	Radwan, F. F. Y., et al. (2005). "Toxicity and mAChRs binding activity of Cassiopea xamachana venom from Puerto Rican coasts." TOXICON 45(1): 107-112.
133	obtained	no	Included		The pharmacological and biochemical isolation of cnidarian venoms has been hindered by difficulties with both extracting pure venom from nematocysts and venom stability. The development of a new technique to extract active, pure venom of Chironex fleckeri and Chiropsalmus sp. has enabled identify both neurotoxic and myotoxic activity in their venoms. These activities are similar, but not identica…	Ramasamy, S., et al. (2003). "The in vitro effects of two chirodropid (Chironex fleckeri and Chiropsalmus sp.) venoms: efficacy of box jellyfish antivenom." TOXICON 41(6): 703-711.
134	obtained	no	Included		Using a recently developed technique to extract jellyfish venom from nematocysts, the present study investigated the in vivo cardiovascular effects of Chironex fleckeri venom and tentacle extract (devoid of nematocysts). In anaesthetised rats, venom (10 microg/kg, i.v.) produced a transient pressor response (23+/-4 mmHg) followed, in two of five animals, by cardiovascular collapse. Tentacle extra…	Ramasamy, S., et al. (2005). "Pharmacologically distinct cardiovascular effects of box jellyfish (Chironex fleckeri) venom and a tentacle-only extract in rats." Toxicol Lett 155(2): 219-226.
135	obtained	no	Included		Moon jellyfish (Aurelia aurita) tentacle extract was studied for its anticoagulant activity in vitro. The Jellyfish Tentacle Extract (JFTE) showed very strong fibrinogenolytic activity by cleaving Aα and Bβ chain of fibrinogen molecule. The fibrinogenolytic activity was found to be stronger than some snake venom derived anticoagulants. JFTE also completely liquefied fibrin clots in 24 h. JFTE was…	Rastogi, A., et al. (2012). "Anticoagulant activity of Moon jellyfish (Aurelia aurita) tentacle extract." TOXICON 60(5): 719-723.
136	obtained	no	Included		Rhizostoma pulmo (Barrel Jellyfish) is one of the commonly found jellyfishes on the South-Goan coast of India. Here we present characterization of R. pulmo tentacle extract. The tentacle extracts were found to be capable of affecting the hemostatic system at three different levels, as it exhibited fibrinogenolysis, fibrinolysis and inhibition of ADP induced platelet aggregation. It preferentially…	Rastogi, A., et al. (2017). "Partial purification and identification of a metalloproteinase with anticoagulant activity from Rhizostoma pulmo (Barrel Jellyfish)." TOXICON 132: 29-39.
137	obtained	no	Included		Cubozoan nematocyst venoms contain known cytolytic and hemolytic proteins, but small molecule components have not been previously reported from cubozoan venom. We screened nematocyst extracts of Alatina alata and Chironex yamaguchii by LC-MS for the presence of small molecule metabolites. Three isomeric compounds, cnidarins 4A (1), 4B (2), and 4C (3), were isolated from venom extracts and charact…	Reinicke, J., et al. (2020). "Isolation, Structure Determination, and Synthesis of Cyclic Tetraglutamic Acids from Box Jellyfish Species Alatina alata and Chironex yamaguchii." Molecules 25(4).
139	obtained	no	Included		A haemolytic toxin was purified by ion-exchange chromatography and FPLC gel filtration from the nematocysts of the jellyfish Carybdea marsupialis. Sheep red cells, but not human or rabbit red cells, were susceptible to lysis by the toxin. The toxin is a protein with an apparent molecular mass of about 102-107 kDa, is heat labile, highly unstable in polar media, inactivated by reducing agents, and…	Rottini, G., et al. (1995). "Purification and properties of a cytolytic toxin in venom of the jellyfish Carybdea marsupialis." TOXICON 33(3): 315-326.
140	obtained	no	Included		The sera of patients envenomated by the sea nettle (Chrysaora quinquecirrha) or the Portuguese man-o'war (Physalia physalis) were investigated for immune specific and cross-reacting antibodies. Crude or partially purified (SP-Sephadex column chromatography) nematocyst venom was used as antigen in an enzyme-linked immunosorbent assay (ELISA) designed to detect IgG and IgE antibodies. The sera of 6…	Russo, A. J., et al. (1983). "The relationship of the possible allergic response to jellyfish envenomation and serum antibody titers." TOXICON 21(4): 475-480.
141	obtained	no	Included		An investigation into the cardiotoxic effects in human cardiomyocytes of different fractions (as produced from an FPLC) of the venom from Chironex fleckeri showed that whole venom caused cardiac cell death in minutes, measured as cell detachment using xCELLigence technology. However, only one fraction of the venom was responsible for this effect. When all extracted venoms were recombined a simila…	Saggiomo, S. L. A. and J. E. Seymour (2012). "Cardiotoxic effects of venom fractions from the Australian box jellyfish Chironex fleckeri on human myocardiocytes." TOXICON 60(3): 391-395.
142	obtained	no	Included		Crude extract from Pelagia noctiluca was purified using liquid chromatography. The isolated fractions were tested in sea crabs (Ocypode quadrata) and neurotoxic activity was observed. The protein content of the crude extract, quantified by the Bradford method, was 0.25 mg mL -1. Polyacrylamide gel electrophoresis was used to determine the apparent molecular weight of the different fractions of th…	Sánchez-Rodríguez, J. and N. L. Lucio-Martínez (2011). "Isolation and prepurification of active compounds in venom from Pelagia noctiluca (Scyphozoa: Pelagiidae) from the Caribbean Sea." CIENCIAS MARINAS 37(3): 369-377.
143	obtained	no	Included		This paper describes one neurotoxin and three cytolysins isolated from the venom of the Caribbean box jellyfish Carybdea marsupialis. To assess the cytolytic and neurotoxic activity of the nematocyst venom, several bioassays were carried out, and to evaluate the effect of the toxin, the dose causing 50% lethality (LD(50)) was determined in vivo using sea crabs (Ocypode quadrata). The proteins wit…	Sánchez-Rodríguez, J., et al. (2006). "Partial purification and characterization of a novel neurotoxin and three cytolysins from box jellyfish (Carybdea marsupialis) nematocyst venom." Arch Toxicol 80(3): 163-168.
144	obtained	no	Included		The anti-angiotensin I converting enzyme activity of box jellyfish, Chiropsalmus quadrigatus Haeckel venom hydrolysate was studied. The venom extract was obtained by centrifugation and ultrasonication. Protein concentration of 12.99 μg/mL was determined using Bradford assay. The pepsin and papain hydrolysate was tested for its toxicity by Limit test following the OECD Guideline 425 using 5 female…	So, P. B. T., et al. (2016). "In vitro angiotensin I converting enzyme inhibition by a peptide isolated from Chiropsalmus quadrigatus Haeckel (box jellyfish) venom." TOXICON 119: 77-83.
145	obtained	no	Included		Objective: To extract the venom from Chrysaora quinquecirrha (C. quinquecirrha) and tested for antioxidant potential of both crude and fractions. Methods: These venom proteins were purified through DEAE- cellulose column chromatography. The protein content from crude and fractionated samples (Frc 1 to Frc 3) showed 398, 180, 203 and 286 毺g/mL respectively. The molecular weight of purified protein…	Suganthi, K., et al. (2012). "In vitro antioxidant activities of jelly fish Chrysaora quinquecirrha venom from southeast coast of India." Asian Pacific Journal of Tropical Biomedicine 2(1 SUPPL.): S347-S351.
147	obtained	no	included		Using preparative isoelectric focusing and discontinuous membrane partition chromatography, three fractions which alter sodium transport were isolated from venom of the jellyfish Stomolophus meleagris. A fraction which inhibited sodium transport was partially purified and found to possess a molecular weight of approximately 50,000 and an isoelectric point of 3·30. This component, which appeared t…	Toom, P. M. and T. D. Phillips (1975). "Effects of purified components of jellyfish toxin (Stomolophus meleagris) on active sodium transport." TOXICON 13(4): 261-268.
148	obtained	no	included		In this study, we determined hemolysis activity in human and sheep erythrocytes, and characterized the electrical responses in Xenopus oocyte membrane elicited by the venom of the jellyfish Cassiopea xamachana (Cx). The Cx venom produced hemolysis in both species, being more potent on human red cells. The electrophysiological study showed that the Cx venom elicited three different responses in th…	Torres, M., et al. (2001). "Electrophysiological and hemolytic activity elicited by the venom of the jellyfish Cassiopea xamachana." TOXICON 39(9): 1297-1307.
150	obtained	no	Included		Our previous study demonstrated that tentacle extract (TE) from the jellyfish Cyanea capillata (C. capillata) could cause a weak relaxation response mediated by nitric oxide (NO) using isolated aorta rings. However, the intracellular mechanisms of TE-induced vasodilation remain unclear. Thus, this study was conducted to examine the role of TE on Akt/eNOS/NO and Ca2+ signaling pathways in human um…	Wang, B. L., et al. (2017). "Mechanism of endothelial nitric oxide synthase phosphorylation and activation by tentacle extract from the jellyfish Cyanea capillata." PEERJ 5.
151	obtained	no	Included		The delayed jellyfish envenomation syndrome (DJES) with serious multiple organ dysfunction or systemic damages, generally developed 2 h after jellyfish stings, deserves special attention for it is very meaningful to the clinical interventions. To set up a DJES model as well as to obtain more details about its process, an integrative approach, including clinical chemistry, pathology and immunohist…	Wang, B. L., et al. (2013). "Multiple organ dysfunction: A delayed envenomation syndrome caused by tentacle extract from the jellyfish Cyanea capillata." TOXICON 61: 54-61.
152	obtained	no	Included		The scyphozoan jellyfish Cyanea capillata and Nemopilema nomurai are common blooming species in China. They possess heterogeneous nematocysts and produce various types of venom that can elicit diverse sting symptoms in humans. However, the differences in venom composition between the two species remain unclear. In this study, a combined transcriptomic and proteomic approach was used to identify a…	Wang, C., et al. (2019). "Unique Diversity of Sting-Related Toxins Based on Transcriptomic and Proteomic Analysis of the Jellyfish Cyanea capillata and Nemopilema nomurai (Cnidaria: Scyphozoa)." JOURNAL OF PROTEOME RESEARCH 18(1): 436-448.
153	obtained	no	Included		In this paper, we utilized two different test systems to compare the haemolysis of tentacle-only extract (TOE) devoid of nematocysts from jellyfish Cyanea capillata, the 1% whole blood and 0.45% erythrocyte suspension approximately with the same erythrocyte concentration from the blood samples of sheep, rabbit, mouse, rat and human, respectively. Without exception, the haemolytic activity of TOE …	Wang, Q. Q., et al. (2012). "Comparison of haemolytic activity of tentacle-only extract from jellyfish Cyanea capillata in diluted whole blood and erythrocyte suspension: Diluted whole blood is a valid test system for haemolysis study." EXPERIMENTAL AND TOXICOLOGIC PATHOLOGY 64(7-8): 831-835.
154	obtained	no	Included		Background: Intracellular Ca2+ overload induced by extracellular Ca2+ entry has previously been confirmed to be an important mechanism for the cardiotoxicity as well as the acute heart dysfunction induced by jellyfish venom, while the underlying mechanism remains to be elucidated. Methods: Under extracellular Ca2+-free or Ca2+-containing conditions, the Ca2+ fluorescence in isolated adult mouse c…	Wang, Q. Q., et al. (2017). "beta adrenergic receptor/cAMP/PKA signaling contributes to the intracellular Ca2+ release by tentacle extract from the jellyfish Cyanea capillata." BMC PHARMACOLOGY & TOXICOLOGY 18.
155	obtained	no	Included		Our previous studies have shown that tentacle extract (TE) from the jellyfish Cyanea capillata could induce a delayed jellyfish envenomation syndrome with severe multiple organ dysfunctions, among which renal injury with tubular necrosis seemed to be most serious. So, in this study, we aimed to explore the toxic effect of TE on rat renal tubular epithelial NRK-52E cells. Based on the previous fin…	Wang, T., et al. (2013). "Mitochondrial dysfunction contributes to the cytotoxicity induced by tentacle extract from the jellyfish Cyanea capillata in rat renal tubular epithelial NRK-52E cells." TOXICON 74: 1-7.
156	obtained	no	Included		Objective: To optimize venom extraction and to undertake preliminary biochemical studies of venom from the box jellyfish (Chironex fleckeri), the Irukandji jellyfish (Carukia barnesi), and the blubber jellyfish (Catostylus mosaicus). Methods: Lyophilized crude venoms from box jellyfish tentacles and whole Irukandji jellyfish were prepared in water by homogenization, sonication, and rapid freeze t…	Wiltshire, C. J., et al. (2000). "Optimization and preliminary characterization of venom isolated from 3 medically important jellyfish: the box (Chironex fleckeri), Irukandji (Carukia barnesi), and blubber (Catostylus mosaicus) jellyfish." Wilderness Environ Med 11(4): 241-250.
157	obtained	no	Included		1. We have investigated the cardiovascular pharmacology of the crude venom extract (CVE) from the potentially lethal, very small carybdeid jellyfish Carukia barnesi, in rat, guinea-pig and human isolated tissues and anaesthetized piglets. 2. In rat and guinea-pig isolated right atria, CVE (0.1–10 µg/mL) caused tachycardia in the presence of atropine (1 µmol/L), a response almost completely abolis…	Winkel, K. D., et al. (2005). "Cardiovascular actions of the venom from the Irukandji (Carukia barnesi) jellyfish: Effects in human, rat and guinea-pig tissues in vitro and in pigs in vivo." CLINICAL AND EXPERIMENTAL PHARMACOLOGY AND PHYSIOLOGY 32(9): 777-788.
158	obtained	no	Included		As the proteins with cardiovascular toxicity in jellyfish nematocyst venom and tentacle-only extract (TOE) are probably encoded by the same gene, TOE provides a potential alternative of nematocyst venom with much richer source for acquisition of such proteins. In this study, Cyanea capillata nematocyst venom and TOE (5mg/kg) both exhibited cardiovascular toxicity in rats, and TOE caused blood pre…	Xiao, L., et al. (2009). "Cyanea capillata tentacle-only extract as a potential alternative of nematocyst venom: Its cardiovascular toxicity and tolerance to isolation and purification procedures." TOXICON 53(1): 146-152.
159	obtained	no	Included		To investigate the hematologic changes and the activities of jellyfish venoms other than hemolytic and cardiovascular toxicities, the acute toxicity of tentacle-only extract (TOE) from the jellyfish Cyanea capillata was observed in mice, and hematological indexes were examined in rats. The median lethal dose (LD(50)) of TOE was 4.25 mg/kg, and the acute toxicity involved both heart- and nervous s…	Xiao, L., et al. (2011). "The Acute Toxicity and Hematological Characterization of the Effects of Tentacle-Only Extract from the Jellyfish Cyanea capillata." MARINE DRUGS 9(4): 526-534.
160	obtained	no	Included		Our previous studies have confirmed that the crude tentacle-only extract (cTOE) from the jellyfish Cyanea capillata (Cyaneidae) exhibits hemolytic and cardiovascular toxicities simultaneously. So, it is quite difficult to discern the underlying active component responsible for heart injury caused by cTOE. The inactivation of the hemolytic toxicity from cTOE accompanied with a removal of plenty of…	Xiao, L., et al. (2012). "Cardiovascular Effect Is Independent of Hemolytic Toxicity of Tentacle-Only Extract from the Jellyfish Cyanea capillata." PLOS ONE 7(8).
161	obtained	no	Included		To approach the real haemolytic process of jellyfish toxins, both in vitro and in vivo haemolysis of tentacle-only extract (TOE) from jellyfish Cyanea capillata has been studied. Dose–response curves of the haemolytic activity of TOE in vitro were sigmoid shaped in both erythrocyte suspension and diluted whole blood, with the former more sensitive to TOE. The in vivo haemolysis increased sharply …	Xiao, L. A., et al. (2010). "In vitro and in vivo haemolytic studies of tentacle-only extract from jellyfish Cyanea capillata." TOXICOLOGY IN VITRO 24(4): 1203-1207.
164	obtained	no	Included		Chironex fleckeri (Australian box jellyfish) stings can cause acute cardiovascular collapse and death. We developed methods to recover venom with high specific activity, and evaluated the effects of both total venom and constituent porins at doses equivalent to lethal envenomation. Marked potassium release occurred within 5 min and hemolysis within 20 min in human red blood cells (RBC) exposed to…	Yanagihara, A. A. and R. V. Shohet (2012). "Cubozoan venom-induced cardiovascular collapse is caused by hyperkalemia and prevented by zinc gluconate in mice." PLOS ONE 7(12): e51368.
169	obtained	no	Included		The carmine spider mite Tetranychus cinnabarinus (T. cinnabarinus) is a common polyphagous pest that attacks crops, vegetables, flowers, and so on. It is necessary to find lead compounds for developing novel, powerful, and environmentally-friendly acaricides as an alternative approach to controlling the carmine spider mite because of the serious resistance and residual agrochemicals in the enviro…	Yu, H., et al. (2016). "The Acaricidal Activity of Venom from the Jellyfish Nemopilema nomurai against the Carmine Spider Mite Tetranychus cinnabarinus." Toxins (Basel) 8(6).
170	obtained	no	Included		In this study, hemolytic activity of venom from the jellyfish Rhopilema esculentum Kishinouye and some factors affecting it were assayed. The HU50 of R. esculentum full venom (RFV) against chicken erythrocytes was 3.40 μg/ml and a Hill coefficient value was 1.73 suggesting at least two molecules participated in hemolytic activity. The hemolytic activity of RFV was affected by some chemical and ph…	Yu, H. H., et al. (2007). "Factors influencing hemolytic activity of venom from the jellyfish Rhopilema esculentum Kishinouye." FOOD AND CHEMICAL TOXICOLOGY 45(7): 1173-1178.
171	obtained	no	Included		Insecticidal activity of proteinous venom from tentacle of jellyfish Rhopilema esculentum Kishinouye was determined against three pest species, Stephanitis pyri Fabriciusa, Aphis medicaginis Koch, and Myzus persicae Sulzer. R. esculentum full proteinous venom had different insecticidal activity against S. pyri Fabriciusa, A. medicaginis Koch, and M. persicae Sulzer. The 48 h LC50 values were 123.…	Yu, H. H., et al. (2005). "Insecticidal activity of proteinous venom from tentacle of jellyfish Rhopilema esculentum Kishinouye." BIOORGANIC & MEDICINAL CHEMISTRY LETTERS 15(22): 4949-4952.
172	obtained	no	Included		The present work is first reporting the hemolytic activity of venom from jellyfish Rhopilema esculentum Kishinouye extracted by different phosphate buffer solutions and incubated at different temperature according to the orthogonal test L6(1) x 3(6). Of the seven controllable independent variables, incubated temperature and phenylmethylsulfonyl fluoride (PMSF) had strongest effect on the hemolyti…	Yu, H. H., et al. (2007). "Studies on the hemolytic activity of tentacle extracts of jellyfish Rhopilema esculentum Kishinouye: Application of orthogonal test." INTERNATIONAL JOURNAL OF BIOLOGICAL MACROMOLECULES 40(3): 276-280.
173	obtained	no	Included		Background: Medusozoans utilize explosively discharging penetrant nematocysts to inject venom into prey. These venoms are composed of highly complex proteins and peptides with extensive bioactivities, as observed in vitro. Diverse enzymatic toxins have been putatively identified in the venom of jellyfish, Nemopilema nomurai and Cyanea nozakii, through examination of their proteomes and transcript…	Yue, Y., et al. (2017). "Functional Elucidation of Nemopilema nomurai and Cyanea nozakii Nematocyst Venoms' Lytic Activity Using Mass Spectrometry and Zymography." TOXINS 9(2).
174	obtained	no	Included		Jellyfish envenomations are emerging as an important public health concern occurred worldwide. In China, the situation is getting worse with numerous people stung by jellyfish Nemopilema nomurai (N. nomurai) and Cyanea nozakii (C. nozakii) in the summer. However, the proteinaceous mixtures in nematocysts responsible for the symptoms of jellyfish stings were scarcely characterized and understood i…	Yue, Y., et al. (2017). "Biochemical and kinetic evaluation of the enzymatic toxins from two stinging scyphozoans Nemopilema nomurai and Cyanea nozakii." TOXICON 125: 1-12.
175	obtained	no	Included		Cations have generally been reported to prevent jellyfish venom-induced hemolysis through multiple mechanisms by spectrophotometry. Little attention has been paid to the potential interaction between cations and hemoglobin, potentially influencing the antagonistic effect of cations. Here, we explored the effects of five reported cations, La3+, Mn2+, Zn2+, Cu2+ and Fe2+, on a hemolytic test system…	Zhang, H., et al. (2017). "Intervention effects of five cations and their correction on hemolytic activity of tentacle extract from the jellyfish Cyanea capillata." PEERJ 5.
176	obtained	no	Included		In Cnidaria, the production of neurotoxic polypeptides is attributed to the ectodermal stinging cells (cnidocytes), which are discharged for offensive (prey capture) and/or defensive purposes. In this study, a new paralysis-inducing (neurotoxic) protein from the green hydra Chlorohydra viridissima was purified, cloned, and expressed. This paralytic protein is unique in that it (1) is derived from…	Zhang, M., et al. (2003). "Hydralysin, a novel animal group-selective paralytic and cytolytic protein from a noncnidocystic origin in hydra." BIOCHEMISTRY 42(30): 8939-8944.
184	obtained	no	Included		Background: The application of multi-omics technologies provides a new perspective to solve three main problems including species identification, toxin screening and effective antagonist conformation in the studies of marine toxic jellyfish. Methods: A series of transcriptome-proteome based analysis accompanied with toxicity evaluations were performed for the ornamental jellyfish Phacellophora ca…	Yang, F. et al. (2022) "Toxicity evaluation, toxin screening and its intervention of the jellyfish Phacellophora camtschatica based on a combined transcriptome-proteome analysis"
185	obtained	no	Included		Jellyfish stings threaten people’s health and even life in coastal areas worldwide. Nemopilema nomurai is one of the most dangerous jellyfish in the East Asian Marginal Seas, which not only stings hundreds of thousands of people every year but also is assumed to be responsible for most deaths by jellyfish stings in China. However, there is no effective first-aid drug, such as antivenoms, for the …	Li, R. (2021) Refinement and Neutralization Evaluation of the F(ab’)2 Type of Antivenom against the Deadly Jellyfish Nemopilema nomurai Toxins

## Sheet: Post exculsions by date 
Database Number	Status	Lit review	Abstract	Author and title REF	Date
23	Obtained	no	Sea nettle and Portuguese Man-O'War venoms have many common characteristics and several differences. The mouse lethal factors of both jellyfish have molecular weights of approximately 150.000 and isoeleclric points of 4.0 -1.5 and 6.~ 6.5. At least nine lethal fractions can be isolated from each jellyfish by preparative gel electrophoresis. Only sea nettle venom could be easily purified by ammoni…	Burnett, J. W. and G. J. Calton (1974). "Sea nettle and man o'war venoms: a chemical comparison of their venoms and studies on the pathogenesis of the sting." Journal of Investigative Dermatology 62(4): 372-377.	1975
147	obtained	no	Using preparative isoelectric focusing and discontinuous membrane partition chromatography, three fractions which alter sodium transport were isolated from venom of the jellyfish Stomolophus meleagris. A fraction which inhibited sodium transport was partially purified and found to possess a molecular weight of approximately 50,000 and an isoelectric point of 3·30. This component, which appeared t…	Toom, P. M. and T. D. Phillips (1975). "Effects of purified components of jellyfish toxin (Stomolophus meleagris) on active sodium transport." TOXICON 13(4): 261-268.	1976
45	obtained	no	P. K. Geua, R. L. ANTHONY, G. J. CALTON and J. W. BURNLTrr. Isolation of hybridomas secreting monoclonal antibodies against Physalia pkysalis (Portuguese Man-O~Var) nematocyst veaam. Toxicon 2(I, 419-425, 1982 .-Balb/C mice were immunized with crude Portuguese Man-O~Var (Physalia physalis) nematocyst venom and their spleen immunocytea were fused with plaamacytoma cells. Nine hybridomas which prod…	Gaur, P. K., et al. (1982). "Isolation of hybridomas secreting monoclonal antibodies against Physalia physalis (Portuguese man-o'war) nematocyst venom." TOXICON 20(2): 419-425.	1977
140	obtained	no	The sera of patients envenomated by the sea nettle (Chrysaora quinquecirrha) or the Portuguese man-o'war (Physalia physalis) were investigated for immune specific and cross-reacting antibodies. Crude or partially purified (SP-Sephadex column chromatography) nematocyst venom was used as antigen in an enzyme-linked immunosorbent assay (ELISA) designed to detect IgG and IgE antibodies. The sera of 6…	Russo, A. J., et al. (1983). "The relationship of the possible allergic response to jellyfish envenomation and serum antibody titers." TOXICON 21(4): 475-480.	1978
116	obtained	no	C. E. OtsoN, M. G. HP..~Itn, G. J . C~t.~roN and J. W. BueNerr. Interrelationships betwcen toxins : studies on the cross-reactivity between bacterial or animal toxins and monoclonal antibodies to two jellyfish venons. Toxirnn 23, 307 - 316, 1985 . - Affinity chromatography on columns of immobilized anti-Chrysaoro and anti-Physalia monoclonal antibodies can be an effective purification tool for an…	Olson, C. E., et al. (1985). "Interrelationships between toxins: studies on the cross-reactivity between bacterial or animal toxins and monoclonal antibodies to two jellyfish venoms." TOXICON 23(2): 307-316.	1979
7	Obtained	No	1 The purpose of the present experiments was to investigate the pharmacological mechanisms of thevasoconstriction caused by the toxin (pCrTX) which had been partially purified from the tentacles ofthe jellyfish Carybdea rastonii ('Andonkurage').2 pCrTX (0.1 to 10 ptg ml'-l) produced a tonic contraction of rabbit aortic strips, which was nearly abolished in Ca2+-free medium and was significantly r…	Azuma, H., et al. (1986). "Calcium‐dependent contractile response of arterial smooth muscle to a jellyfish toxin (pCrTX: Carybdea rastonii)." British Journal of Pharmacology 88(3): 549-559.	1980
8	Obtained	No	Abstract. The pharmacological mechanisms of platelet aggregation induced by highly toxic proteins (CrTX-I, CrTX-11, and CrTX-111) obtained from tentacles of a jellyfish, Carybdea rastonii, were investigated. When the partially purified toxin (pCrTX) and CrTXs were added to the citrated platelet-rich plasma (PRP), aggregation was produced in a concentration-dependent manner. The activity of CrTXs …	Azuma, H., et al. (1986). "Platelet Aggregation Caused by Carybdea Rastonii Toxins (CrTX-I, II, and III) Obtained from a Jellyfish, Carybdea rastonii." Proceedings of the Society for Experimental Biology and Medicine 182(1): 34-42.	1981
9	Obtained	No	H. AztrAtw, S. Sextzwsa, A. SATOH, T. Nws,wrtAtw and M. Istttxwww. Platda aggregadon caused by a partially purified jellyfish toxin from Carybdaa riastonll. Toxkon 24, 489-499, 1986 . -A partially purified toxin (pC;rT'X) was obtained from the tentacles of the jellyfish, Carybdea raatoail. When pCrTX (3 x 10~ - 3 x 10~ g/ml) was added to citrated phuda-rich plasma, aggregation was produced in a c…	Azuma, H., et al. (1986). "Platelet aggregation caused by a partially purified jellyfish toxin from Carybdea rastonii." TOXICON 24(5): 489-499.	1982
25	Obtained	no	J . W. BUANEIT, J. V. OxnoNez and G. J . CALTON. Differential toxicity of Physalia physalis (Portuguese man-o'war) nematocysts separated by flow cytometry. Toxfrnn 24, 314-518, 1986 . - Flow cytometric separation of Physalia physalis nematocysts resulted in isolation of the two previously reported sizes of organelles measuring 10 .6 and 23.5 nm in diameter. The venom of the smaller nematocysts, w…	Burnett, J. W., et al. (1986). "Differential toxicity of Physalia physalis (Portuguese man-o'war) nematocysts separated by flow cytometry." TOXICON 24(5): 514-518.	1983
26	Obtained	no	Calton, G. J. and J. W. Burnett (1986). "Partial purification of Chironex fleckeri (sea wasp) venom by immunochromatography with antivenom." TOXICON 24(4): 416-420.	Calton, G. J. and J. W. Burnett (1986). "Partial purification of Chironex fleckeri (sea wasp) venom by immunochromatography with antivenom." TOXICON 24(4): 416-420.	1984
38	obtained	no	Two myotoxins, both lethal to mice by i.v. injection, were obtained by chromatography on Sephadex G-200 of material released from isolated microbasic mastigophores of C. fleckeri. Both toxins elicit contractures of skeletal (diaphragm) musculature of the rat and of smooth (ileum and vas deferens) and atrial musculature of the guinea-pig, although consistent differences in the parameters of the co…	Endean, R. (1987). "Separation of two myotoxins from nematocysts of the box jellyfish (Chironex fleckeri)." TOXICON 25(5): 483-492.	1985
93	obtained	no	1. Hemolysins of the sea nettle, Chrysaora quinquecirrha, and the lions' mane jellyfish, Cyanea capillata, collected in the Delaware Bay were partially purified by sequential gel-filtration and high performance liquid chromatography. 2. The nematocyst contents of both jellyfish had hemolytically active fractions containing large quantities of glycine and serine along with an unknown amino acid re…	Long, K. O. and J. W. Burnett (1989). "Isolation, characterization, and comparison of hemolytic peptides in nematocyst venoms of two species of jellyfish (Chrysaora quinquecirrha and Cyanea capillata)." Comparative Biochemistry and Physiology -- Part B: Biochemistry and 94(4): 641-646.	1986
117	obtained	no	A survey of several techniques to isolate a purified lethal factor from the tentacles of Chironex fleckeri was completed. Heterologous band patterns were obtained from specific eluates after gel filtration, ion exchange, immunoaffinity and hydrophobic chromatography. SDS-PAGE revealed a dense band at 24,000 mol. wt in many of these fractions. Isoelectric focusing of the crude venom resulted in co…	Othman, I. and J. W. Burnett (1990). "Techniques applicable for purifying Chironex fleckeri (box-jellyfish) venom." TOXICON 28(7): 821-835.	1987
6	obtained	No	1. An extract prepared from the tentacle of the jellyfish (CE), Catostylus mosaicus exhibited haemolytic, oedema and haemorrhage-inducing activities. 2. Acetone treatment of the tentacle extract produced an acetone soluble extract (AE) which showed an increase in specific haemolytic and haemorrhagic activities by 25- and 120-fold respectively; the minimum oedema dose was reduced by 30-fold. 3. Th…	Azila, N., et al. (1991). "Haemolytic, oedema and haemorrhage inducing activities of tentacular extract of the blubber jellyfish (Catostylus mosaicus)." Comp Biochem Physiol C Comp Pharmacol Toxicol 99(1-2): 153-156.	1988
24	Obtained	no	J. W. BURNSIT, K. O. Loxa and H. M. Rusnvs~lx. Beachside preparation of jellyfish nematocyst tentacles. Toxicon 30, 794-796, 1992.-A comparison of methods for preparing a jellyfish nematocyst suspension from sea nettle (Chrysaora quinquecirrha) fishing tentacles at the bescheide was conducted. Autolysis of the tentacle followed by straining and sedimentation on ice was found to be a satisfactory …	Burnett, J. W., et al. (1992). "Beachside preparation of jellyfish nematocyst tentacles." TOXICON 30(7): 794-796.	1989
39	obtained	no	Two myotoxins (T1 and T2) with mol. wts of approximately 600,000 and 150,000, respectively, and a haemolysin (T3) with a mol. wt of approximately 70,000 were isolated from the crude nematocyst venom of C. fleckeri by the use of Sephadex G-200 chromatography. A neurotoxic fraction (T4) and a haemolytic fraction (T5) containing proteins with apparent mol. wts of approximately 150,000 and 70,000, re…	Endean, R., et al. (1993). "Toxins from the box-jellyfish Chironex fleckeri." TOXICON 31(4): 397-410.	1990
47	obtained	no	T. K. GHosH, A. Gobs and A. K. NAG CHAuDHuRI. Isolation of a toxin from jellyfish Acromitus rabanchatu and its effect on skeletal muscle . Toxicon 31, 873-880, 1993.-A toxin (T-Ar) from the crude extract ofjellyfish Acromitus rabanchatu was purified by (NH4)2S04 fractionation followed by ion-exchange chromatography on DEAE-cellulose column . The mol. wt of T-Ar was found to be about 182,000. T-Ar…	Ghosh, T. K., et al. (1993). "Isolation of a toxin from jellyfish Acromitus rabanchatu and its effect on skeletal muscle." TOXICON 31(7): 873-880.	1991
94	obtained	no	The enzyme, hyaluronidase, detected in crude venom was active over a pH range of 4-9 and was stable to at least a 72 hr storage at 4 degrees C. Preparative electrofocusing indicated a pI value for this enzyme between 9.5 and 10.2. Hyaluronidase partially purified by gel-filtration chromatography was evaluated as a spreading factor for dermonecrosis provoked by the nematocyst venom on depilated ra…	Long-Rowe, K. O. and J. W. Burnett (1994). "Characteristics of hyaluronidase and hemolytic activity in fishing tentacle nematocyst venom of Chrysaora quinquecirrha." TOXICON 32(2): 165-174.	1992
95	obtained	no	K. O. Loxo-Rows and J. W. BURx>rl-r. Sea nettle (Chrysaora quinquecirrha) lethal factor: purification by recycling on m-aminophenyl botanic acid acrylic beads. Toxicon 32, 467-478, 1994 .-Experiments were performed to define the best isolation method for isolating Chrysaora fishing tentacle nematocyst organelles in order to minimize non-nematocyst contaminating proteins and professes and stabiliz…	Long-Rowe, K. O. and J. W. Burnett (1994). "Sea nettle (Chrysaora quinquecirrha) lethal factor: purification by recycling on m-aminophenyl boronic acid acrylic beads." TOXICON 32(4): 467-478.	1993
139	obtained	no	A haemolytic toxin was purified by ion-exchange chromatography and FPLC gel filtration from the nematocysts of the jellyfish Carybdea marsupialis. Sheep red cells, but not human or rabbit red cells, were susceptible to lysis by the toxin. The toxin is a protein with an apparent molecular mass of about 102-107 kDa, is heat labile, highly unstable in polar media, inactivated by reducing agents, and…	Rottini, G., et al. (1995). "Purification and properties of a cytolytic toxin in venom of the jellyfish Carybdea marsupialis." TOXICON 33(3): 315-326.	1994
96	obtained	no	With the aid of dialysis and ion exchange chromatography, a new polypeptide toxin was purified from the tentacles of the Mediterranean jellyfish Rhopilema nomadica. The amino acid sequence of the N-terminal segment of the new toxin revealed that it is a phospholipase A2 (PhA2) toxin closely resembling those previously isolated from reptile and hymenopterous venoms. The occurrence of a PhA2 toxin …	Lotan, A., et al. (1996). "Toxin compartmentation and delivery in the Cnidaria: the nematocyst's tubule as a multiheaded poisonous arrow." J Exp Zool 275(6): 444-451.	1995
51	obtained	no	A tropical jellyfish, Rhopilema nomadica (Scyphozoa, Rhizostomeae) has recently invaded the eastern Mediterranean. Its painful stings have been the bane of bathers and fishermen from Egypt to Turkey. This paper reports on the presence of haemolytic activity and α-chymotrypsin-like serine protease activity in the venom of the R. nomadica nematocysts. In addition, the presence of phospholipase A2 a…	Gusmani, L., et al. (1997). "Biologically active polypeptides in the venom of the jellyfish Rhopilema nomadica." TOXICON 35(5): 637-648.	1996
15	Obtained	No	D. A. Bloom, J. W. Burnett and P. Alderslade. Partial puri®cation of box jelly®sh (Chironex ¯eckeri) nematocyst venom isolated at the beachside. Toxicon 36, 1075±1085, 1998.ÐChironex ¯eckeri, the northern Australian box jelly®sh produces one of, if not, the most potent animal venoms. Study of the venom has been hampered by the limits of the animals' range and the venom's thermolability. Using ret…	Bloom, D. A., et al. (1998). "Partial purification of box jellyfish (Chironex fleckeri) nematocyst venom isolated at the beachside." TOXICON 36(8): 1075-1085.	1997
27	Obtained	no	The sea nettle jellyfish toxin (SNTX), which contains several polypeptides, was highly toxic to human hepatocytes. The Cytosensor microphysiometer was used continuously to monitor cell media acidification rate as an index of cellular metabolic activity. Cells exposed to > 1 microg SNTX protein/ml media exhibited a transient increase in metabolic activity, followed by a sharp decrease and cell dea…	Cao, C. J., et al. (1998). "Toxicity of sea nettle toxin to human hepatocytes and the protective effects of phosphorylating and alkylating agents." TOXICON 36(2): 269-281.	1998
156	obtained	no	Objective: To optimize venom extraction and to undertake preliminary biochemical studies of venom from the box jellyfish (Chironex fleckeri), the Irukandji jellyfish (Carukia barnesi), and the blubber jellyfish (Catostylus mosaicus). Methods: Lyophilized crude venoms from box jellyfish tentacles and whole Irukandji jellyfish were prepared in water by homogenization, sonication, and rapid freeze t…	Wiltshire, C. J., et al. (2000). "Optimization and preliminary characterization of venom isolated from 3 medically important jellyfish: the box (Chironex fleckeri), Irukandji (Carukia barnesi), and blubber (Catostylus mosaicus) jellyfish." Wilderness Environ Med 11(4): 241-250.	1999
109	obtained	no	During summer and autumn, the box jellyfish (sea wasp) Carybdea rastoni is one of the most bothersome stinging pests to swimmers and bathers on the Japanese coast. Two labile but potent hemolytic toxins from the tentacles of Carybdea rastoni were isolated in their active forms using newly developed purification methods. The molecular masses of the isolated C. rastoni toxin-A and toxin-B (CrTX-A a…	Nagai, H., et al. (2000). "Novel proteinaceous toxins from the box jellyfish (sea wasp) Carybdea rastoni." Biochem Biophys Res Commun 275(2): 582-588.	2000
110	obtained	no	The box jellyfish (sea wasp) Carybdea alata Reynaud, 1830 (Cubozoa) is distributed widely in the tropics. The sting of C. alata causes severe pain and cutaneous inflammation in humans. We successfully isolated C. alata toxin-A (CaTX-A, 43 kDa) and -B (CaTX-B, 45 kDa) for the first time from the tentacle of C. alata collected at a site along the Hawaiian shore. The experimental results showed that…	Nagai, H., et al. (2000). "Isolation and characterization of a novel protein toxin from the Hawaiian box jellyfish (sea wasp) Carybdea alata." Biochem Biophys Res Commun 275(2): 589-594.	2001
129	obtained	no	The tentacle epithelial tissue of Cassiopea xamachana contains nematocysts and symbiotic algal particles. These two structures were dissociated, analyzed and sorted by flow cytometry. A simple separating method was developed utilizing the algal chlorophyll autofluorescence and the nematocysts' fluorescence after the uptake of fluorescent stains. A five-fold increase in mouse lethality; significan…	Radwan, F. F. and J. W. Burnett (2001). "Toxinological studies of the venom from Cassiopea xamachana nematocysts isolated by flow cytometry." Comp Biochem Physiol C Toxicol Pharmacol 128(1): 65-73.	2002
131	obtained	no	A comparison of the toxinological properties of nematocyst venoms from Old and New World Cassiopea and Aurelia species was undertaken. The cnidom of venomous Cassiopea andromeda (Ca) and Aurelia (Aa(RS)) from the Red Sea was identical to that of nonvenomous Bahamian Cassiopea xamancha (Cx) and Chesapeake Bay Aurelia aurita (Aa(CB)), respectively. A clean nematocyst preparation of Ca and both Aure…	Radwan, F. F. Y., et al. (2001). "A comparison of the toxinological characteristics of two Cassiopea and Aurelia species." TOXICON 39(2-3): 245-257.	2003
148	obtained	no	In this study, we determined hemolysis activity in human and sheep erythrocytes, and characterized the electrical responses in Xenopus oocyte membrane elicited by the venom of the jellyfish Cassiopea xamachana (Cx). The Cx venom produced hemolysis in both species, being more potent on human red cells. The electrophysiological study showed that the Cx venom elicited three different responses in th…	Torres, M., et al. (2001). "Electrophysiological and hemolytic activity elicited by the venom of the jellyfish Cassiopea xamachana." TOXICON 39(9): 1297-1307.	2004
16	Obtained	No	Repeated runs of capillary electrophoresis (CE) were used to study partially-purified jellyfish nematocyst venom protein in concentrations sufficient to perform toxinological assays. Nematocyst venoms from Chironex fleckeri (Cf) and Chysaora quinquecirrha were processed. The CE eluate was divided into quadrants by scanning protein content. The fourth fraction of both jellyfish venoms, contained p…	Bloom, D. A., et al. (2001). "Toxinological and immunological studies of capillary electrophoresis fractionated Chrysaora quinquecirrha (Desor) fishing tentacle and Chironex fleckeri Southcott nematocyst venoms." Comparative Biochemistry and Physiology - C Pharmacology Toxicology and Endocrinology 128(1): 75-90.	2005
32	Obtained	no	We have isolated and characterized a novel hemolytic protein from the venom of the Hawaiian box jellyfish (Carybdea alata). Hemolysis of sheep red blood cells was used to quantitate hemolytic potency of crude venom extracted from isolated nematocysts and venom after fractionation and purification procedures. Hemolytic activity of crude venom was reduced or lost after exposure to the proteolytic e…	Chung, J. J., et al. (2001). "Partial purification and characterization of a hemolysin (CAH1) from Hawaiian box jellyfish (Carybdea alata) venom." TOXICON 39(7): 981-990.	2006
111	obtained	no	The deadly box jellyfish (Sea Wasp, Habu-kurage in Japanese) Chiropsalmus quadrigatus Haeckel (Cubozoa) is distributed widely in the tropical Pacific region. In Japan, three fatal cases due to stings from this species have been reported officially. We successfully isolated C. quadrigatus toxin-A (CqTX-A, 44 kDa), a major proteinaceous toxin, for the first time, from the nematocysts of C. quadriga…	Nagai, H., et al. (2002). "A novel protein toxin from the deadly box jellyfish (Sea Wasp, Habu-kurage) Chiropsalmus quadrigatus." Biosci Biotechnol Biochem 66(1): 97-102.	2007
133	obtained	no	The pharmacological and biochemical isolation of cnidarian venoms has been hindered by difficulties with both extracting pure venom from nematocysts and venom stability. The development of a new technique to extract active, pure venom of Chironex fleckeri and Chiropsalmus sp. has enabled identify both neurotoxic and myotoxic activity in their venoms. These activities are similar, but not identica…	Ramasamy, S., et al. (2003). "The in vitro effects of two chirodropid (Chironex fleckeri and Chiropsalmus sp.) venoms: efficacy of box jellyfish antivenom." TOXICON 41(6): 703-711.	2008
176	obtained	no	In Cnidaria, the production of neurotoxic polypeptides is attributed to the ectodermal stinging cells (cnidocytes), which are discharged for offensive (prey capture) and/or defensive purposes. In this study, a new paralysis-inducing (neurotoxic) protein from the green hydra Chlorohydra viridissima was purified, cloned, and expressed. This paralytic protein is unique in that it (1) is derived from…	Zhang, M., et al. (2003). "Hydralysin, a novel animal group-selective paralytic and cytolytic protein from a noncnidocystic origin in hydra." BIOCHEMISTRY 42(30): 8939-8944.	2009
29	Obtained	no	Various comparative studies into the biological activity and relative toxicity of cubozoan venoms have been investigated, in particular the venom from the potentially lethal cubozoan Chironex fleckeri. Efficient and reliable extraction of venom from nematocysts is essential before any research into venom toxicity can be conducted and previous cited methods of extraction have varied greatly, each …	Carrette, T. and J. Seymour (2004). "A rapid and repeatable method for venom extraction from cubozoan nematocysts." TOXICON 44(2): 135-139.	2010
59	obtained	no	Chrysaora quinquecirrha (sea nettle) nematocyst venom is lethal to rainbow killifish (Adina xenica) when injected intraperitoneally or topically applied to the exposed brain or denuded epithelium. The lethal activity is thermostable requiring 100 degrees C heat for inactivation. This paper reports here for the first time that the venom also activates the complement system with the subsequent form…	Ishikawa, T., et al. (2004). "Two new actions of sea nettle (Chrysaora quinquecirrha) nematocyst venom: studies on the mechanism of actions on complement activation and on the central nervous system." TOXICON 44(8): 895-899.	2011
78	obtained	no	In this paper, the effects of some chemical and physical factors such as temperature, pH values, glycerol, and divalent metal cations on the protease activity of venom from jellyfish, Rhopilema esculentum Kishinouye, were assayed. Protease activity was dependent on temperature and pH values. Zn(2+), Mg(2+), and Mn(2+) in sodium phosphate buffer (0.02M, pH 8.0) could increase protease activity. Mn…	Li, C. P., et al. (2005). "Factors affecting the protease activity of venom from jellyfish Rhopilema esculentum Kishinouye." BIOORGANIC & MEDICINAL CHEMISTRY LETTERS 15(24): 5370-5374.	2012
132	obtained	no	A separation of toxic components from the upside down jellyfish Cassiopea xamachana (Cx) was carried out to study their cytotoxic effects and examine whether these effects are combined with a binding activity to cell membrane receptors. Nematocysts containing toxins were isolated from the autolysed tentacles, ruptured by sonication, and the crude venom (CxTX) was separated from the pellets by ult…	Radwan, F. F. Y., et al. (2005). "Toxicity and mAChRs binding activity of Cassiopea xamachana venom from Puerto Rican coasts." TOXICON 45(1): 107-112.	2013
134	obtained	no	Using a recently developed technique to extract jellyfish venom from nematocysts, the present study investigated the in vivo cardiovascular effects of Chironex fleckeri venom and tentacle extract (devoid of nematocysts). In anaesthetised rats, venom (10 microg/kg, i.v.) produced a transient pressor response (23+/-4 mmHg) followed, in two of five animals, by cardiovascular collapse. Tentacle extra…	Ramasamy, S., et al. (2005). "Pharmacologically distinct cardiovascular effects of box jellyfish (Chironex fleckeri) venom and a tentacle-only extract in rats." Toxicol Lett 155(2): 219-226.	2014
157	obtained	no	1. We have investigated the cardiovascular pharmacology of the crude venom extract (CVE) from the potentially lethal, very small carybdeid jellyfish Carukia barnesi, in rat, guinea-pig and human isolated tissues and anaesthetized piglets. 2. In rat and guinea-pig isolated right atria, CVE (0.1–10 µg/mL) caused tachycardia in the presence of atropine (1 µmol/L), a response almost completely abolis…	Winkel, K. D., et al. (2005). "Cardiovascular actions of the venom from the Irukandji (Carukia barnesi) jellyfish: Effects in human, rat and guinea-pig tissues in vitro and in pigs in vivo." CLINICAL AND EXPERIMENTAL PHARMACOLOGY AND PHYSIOLOGY 32(9): 777-788.	2015
171	obtained	no	Insecticidal activity of proteinous venom from tentacle of jellyfish Rhopilema esculentum Kishinouye was determined against three pest species, Stephanitis pyri Fabriciusa, Aphis medicaginis Koch, and Myzus persicae Sulzer. R. esculentum full proteinous venom had different insecticidal activity against S. pyri Fabriciusa, A. medicaginis Koch, and M. persicae Sulzer. The 48 h LC50 values were 123.…	Yu, H. H., et al. (2005). "Insecticidal activity of proteinous venom from tentacle of jellyfish Rhopilema esculentum Kishinouye." BIOORGANIC & MEDICINAL CHEMISTRY LETTERS 15(22): 4949-4952.	2016
65	obtained	no	he North Queensland chirodropid box jellyfish Chironex fleckeri and Chiropsalmus sp. share similar nematocyst composition and the same prey of Acetes australis shrimps in their early medusa stages; however, as C. fleckeri individuals reach larger size, the animals add fish to their diet and their complement of nematocyst types changes, allowing larger doses of venom to be delivered to prey. This …	Kintner, A. H., et al. (2005). "Variation in lethality and effects of two Australian chirodropid jellyfish venoms in fish." TOXICON 46(6): 699-708.	2017
2	Obtained	No	Envenomations by jellyfishes are a menace for beach-goers, fisherman and swimmers during summer months in coastal areas of the world, including Karachi, Pakistan. Accidental stings and envenomations in human results in spasms, utricaria, dermonecrosis and in extreme cases, cardiac and respiratory distress. The present communication describes the pneumotoxic activity of Physalia utriculus crude ve…	Alam, J. M., et al. (2006). "Pneumotoxic activity of crude venom and a cytolytic protein, PuTX-IVC, from a coelenterate, Physalia utriculus (Blue Bottle)." Pakistan Journal of Zoology 38(2): 159-165.	2018
143	obtained	no	This paper describes one neurotoxin and three cytolysins isolated from the venom of the Caribbean box jellyfish Carybdea marsupialis. To assess the cytolytic and neurotoxic activity of the nematocyst venom, several bioassays were carried out, and to evaluate the effect of the toxin, the dose causing 50% lethality (LD(50)) was determined in vivo using sea crabs (Ocypode quadrata). The proteins wit…	Sánchez-Rodríguez, J., et al. (2006). "Partial purification and characterization of a novel neurotoxin and three cytolysins from box jellyfish (Carybdea marsupialis) nematocyst venom." Arch Toxicol 80(3): 163-168.	2019
170	obtained	no	In this study, hemolytic activity of venom from the jellyfish Rhopilema esculentum Kishinouye and some factors affecting it were assayed. The HU50 of R. esculentum full venom (RFV) against chicken erythrocytes was 3.40 μg/ml and a Hill coefficient value was 1.73 suggesting at least two molecules participated in hemolytic activity. The hemolytic activity of RFV was affected by some chemical and ph…	Yu, H. H., et al. (2007). "Factors influencing hemolytic activity of venom from the jellyfish Rhopilema esculentum Kishinouye." FOOD AND CHEMICAL TOXICOLOGY 45(7): 1173-1178.	2020
172	obtained	no	The present work is first reporting the hemolytic activity of venom from jellyfish Rhopilema esculentum Kishinouye extracted by different phosphate buffer solutions and incubated at different temperature according to the orthogonal test L6(1) x 3(6). Of the seven controllable independent variables, incubated temperature and phenylmethylsulfonyl fluoride (PMSF) had strongest effect on the hemolyti…	Yu, H. H., et al. (2007). "Studies on the hemolytic activity of tentacle extracts of jellyfish Rhopilema esculentum Kishinouye: Application of orthogonal test." INTERNATIONAL JOURNAL OF BIOLOGICAL MACROMOLECULES 40(3): 276-280.	2021
17	Obtained	No	Two of the most abundant proteins found in the nematocysts of the box jellyfish Chironex fleckeri have been identified as C. fleckeri toxin-1 (CfTX-1) and toxin-2 (CfTX-2). The molecular masses of CfTX-1 and CfTX-2, as determined by SDS-PAGE, are approximately 43 and 45 kDa, respectively, and both proteins are strongly antigenic to commercially available box jellyfish antivenom and rabbit polyclo…	Brinkman, D. and J. Burnell (2007). "Identification, cloning and sequencing of two major venom proteins from the box jellyfish, Chironex fleckeri." TOXICON 50(6): 850-860.	2022
55	obtained	no	Two species of jellyfish, Cyanea nozakii Kishinouye and Nemopilema nomurai Kishinouye, have occurred offcoastal areas of the northeastern China Sea, Yellow Sea, and Bohai Sea in recent years. They influence marine ecosystem safety and fishery production, and also pose a risk to human health. The current study examined the hemolytic and cytotoxic activities of crude venoms extracted from the nemat…	Helmholz, H., et al. (2007). "Comparative study on the cell toxicity and enzymatic activity of two northern scyphozoan species Cyanea capillata (L.) and Cyanea lamarckii (Péron & Léslieur)." TOXICON 50(1): 53-64.
98	obtained	no	Abstract – We have firstly investigated the toxicological activity by hemolytic assay of crude extract obtained by sonication of holotrichous isorhiza isolated nematocysts of the Scyphozoan Pelagia noctiluca, collected in the Strait of Messina. The hemolytic activity was both time- and dose-dependent on fish, rabbit, chicken and human red blood cells. At lowest doses rabbit and chicken erythrocyt…	Marino, A., et al. (2007). "The unusual toxicity and stability properties of crude venom from isolated nematocysts of Pelagia noctiluca (Cnidaria, Scyphozoa)." Cell Mol Biol (Noisy-le-grand) 53 Suppl: Ol994-1002.
18	Obtained	No	Venom proteins from the nematocysts of Chironex fleckeri were fractionated by size-exclusion and cation-exchange chromatography. Using sheep erythrocyte haemolysis as an indicator of cytolytic activity, two major cytolysins, with native molecular masses of approximately 370 and 145kDa, and one minor cytolysin ( approximately 70kDa) were isolated. SDS-PAGE and western blot protein profiles reveale…	Brinkman, D. and J. Burnell (2008). "Partial purification of cytolytic venom proteins from the box jellyfish, Chironex fleckeri." TOXICON 51(5): 853-863.
54	obtained	no	A biospecific lectin affinity-based isolation process for a novel glycoprotein (ClGp1) from the venom of the pelagic jellyfish Cyanea lamarckii, is described and the isolated glycoprotein is chemically and biologically characterized according to size, molecular interaction and toxicity. The molecular mass of the isolated protein is 25.7 kDa as determined by matrixassisted laser desorption ionizat…	Helmholz, H., et al. (2008). "Isolation of a cytotoxic glycoprotein from the Scyphozoa Cyanea lamarckii by lectin-affinity chromatography and characterization of molecule interactions by surface plasmon resonance." J Chromatogr B Analyt Technol Biomed Life Sci 871(1): 60-66.
100	obtained	no	The present investigation was aimed at assessing the toxic power of crude venom from Pelagia noctiluca nematocysts on spread discharge of in situ acontial nematocytes. Spread discharge, under 553 mM NaSCN plus 10 mM Ca2+, consists of the protrusion and firing of the nematocytes all along the acontial filament. Acontia from Calliactis parasitica were treated with the discharging solution under a c…	Marino, A., et al. (2008). "Effect of crude venom from nematocysts of Pelagia noctiluca (Scyphozoa) on spread discharge of acontia of Calliactis parasitica (Anthozoa)." CHEMISTRY AND ECOLOGY 24: 9-17.
101	obtained	no	The haemolytic power of isolated nematocysts from the scyphozoan Pelagia noctiluca was studied with attention to the effect of osmotic protectants as carbohydrates at different MW, cations as Mg2+, Ca2+, Ba2+,Cu2+, K+; proteases as collagenase, trypsin, alpha-chymotrypsin, papain; and antioxidants. Crude venom was at first obtained by sonication of holotrichous-isorhiza nematocysts previously iso…	Marino, A., et al. (2008). "Effect of various factors on Pelagia noctiluca (Cnidaria, Scyphozoa) crude venom-induced haemolysis." COMPARATIVE BIOCHEMISTRY AND PHYSIOLOGY A-MOLECULAR & INTEGRATIVE PHYSIOLOGY 151(1): 144-149.
41	obtained	no	The present work is the first report of the biochemical characterization of the venom from nematocysts of the jellyfish Rhopilema esculentum Kishinouye. The nematocysts were isolated by autolysis and centrifugation and separated by flow cytometry. Four types of nematocysts were identified: mastigophores, euryteles, and atrichous and holotrichous isorhiza. SDS-PAGE and amino acid analyses demonstr…	Feng, J. H., et al. (2009). "Isolation and characterization of venom from nematocysts of jellyfish Rhopilema esculentum Kishinouye." CHINESE JOURNAL OF OCEANOLOGY AND LIMNOLOGY 27(4): 869-874.
76	obtained	no	Abstract In this study, several methods were compared for the efficiency to concentrate venom from the tentacles of jellyfish Rhopilema esculentum Kishinouye. The results show that the methods using either freezing-dry or gel absorption to remove water to concentrate venom are not applicable due to the low concentration of the compounds dissolved. Although the recovery efficiency and the total ve…	Li, C. P., et al. (2009). "Comparative analysis of methods for concentrating venom from jellyfish Rhopilema esculentum Kishinouye." CHINESE JOURNAL OF OCEANOLOGY AND LIMNOLOGY 27(1): 172-176.
158	obtained	no	As the proteins with cardiovascular toxicity in jellyfish nematocyst venom and tentacle-only extract (TOE) are probably encoded by the same gene, TOE provides a potential alternative of nematocyst venom with much richer source for acquisition of such proteins. In this study, Cyanea capillata nematocyst venom and TOE (5mg/kg) both exhibited cardiovascular toxicity in rats, and TOE caused blood pre…	Xiao, L., et al. (2009). "Cyanea capillata tentacle-only extract as a potential alternative of nematocyst venom: Its cardiovascular toxicity and tolerance to isolation and purification procedures." TOXICON 53(1): 146-152.
63	obtained	no	The recent bloom of a giant jellyfish Nemopilema nomurai has caused a danger to sea bathers and fishery damages in the waters of China, Korea, and Japan. The present study investigated the cytotoxic and hemolytic activities of crude venom extract of N. nomurai using a number of in vitro assays. The jellyfish venom showed a much higher cytotoxic activity in H9C2 heart myoblast than in C2C12 skelet…	Kang, C., et al. (2009). "Cytotoxicity and hemolytic activity of jellyfish Nemopilema nomurai (Scyphozoa: Rhizostomeae) venom." COMPARATIVE BIOCHEMISTRY AND PHYSIOLOGY C-TOXICOLOGY & PHARMACOLOGY 150(1): 85-90.
20	Obtained	Yes	Class Cubozoa includes several species of box jellyfish that are harmful to humans. The venoms of box jellyfish are stored and discharged by nematocysts and contain a variety of bioactive proteins that are cytolytic, cytotoxic, inflammatory or lethal. Although cubozoan venoms generally share similar biological activities, the diverse range and severity of effects caused by different species indic…	Brinkman, D. L. and J. N. Burnell (2009). "Biochemical and molecular characterisation of cubozoan protein toxins." TOXICON 54(8): 1162-1173.
161	obtained	no	To approach the real haemolytic process of jellyfish toxins, both in vitro and in vivo haemolysis of tentacle-only extract (TOE) from jellyfish Cyanea capillata has been studied. Dose–response curves of the haemolytic activity of TOE in vitro were sigmoid shaped in both erythrocyte suspension and diluted whole blood, with the former more sensitive to TOE. The in vivo haemolysis increased sharply …	Xiao, L. A., et al. (2010). "In vitro and in vivo haemolytic studies of tentacle-only extract from jellyfish Cyanea capillata." TOXICOLOGY IN VITRO 24(4): 1203-1207.
42	obtained	no	Cyanea nozakii Kishinouye, a jellyfish widely distributed in coastal areas of China, has garnered attention because of its stinging capacity and the resulting public health hazard. We used a recently developed technique to extract jellyfish venom from nematocysts; the present study investigates the lethality of C. nozakii venom. The nematocyst contents were extremely toxic to the grass carp, Cten…	Feng, J. H., et al. (2010). "Isolation and characterization of lethal proteins in nematocyst venom of the jellyfish Cyanea nozakii Kishinouye." TOXICON 55(1): 118-125.
53	obtained	no	A comparison of the molecular interaction of natural Scyphozoan lysins with their bioactivity in a haemolytic assay was performed by establishing an efficient, automatable and reproducible procedure for the measurement of protein-membrane interactions. The toxin–membrane interactions were analyzed utilising a chip-based technology with immobilized liposomes as artificial cell membranes. The techn…	Helmholz, H. (2010). "Selective toxin-lipid membrane interactions of natural, haemolytic Scyphozoan toxins analyzed by surface plasmon resonance." BIOCHIMICA ET BIOPHYSICA ACTA-BIOMEMBRANES 1798(10): 1944-1952.
69	obtained	no	Cnidarian venoms include neurotoxins, which are able to paralyse prey organisms immediately. Important targets for neurotoxins are voltage-gated ion channels in membranes of excitable cells. By blocking specific receptor sites, neurotoxic components disturb the physiological ion channel functions. Here, we describe the isolation and characterisation of potential neurotoxic polypeptides from the c…	Lassen, S., et al. (2010). "Characterisation of neurotoxic polypeptides from Cyanea capillata medusae (Scyphozoa)." HYDROBIOLOGIA 645(1): 213-221.
4	Obtained	No	Background: The long-lasting and abundant blooming of Pelagia noctiluca in Tunisian coastal waters compromises both touristic and fishing activities and causes substantial economic losses. Determining their molecular mode of action is, important in order to limit or prevent the subsequent damages. Thus, the aim of the present study was to investigate the propensity of Pelagia noctiluca venom to c…	Ayed, Y., et al. (2011). "Induction of cytotoxicity of Pelagia noctiluca venom causes reactive oxygen species generation, lipid peroxydation induction and DNA damage in human colon cancer cells." Lipids Health Dis 10: 232.
79	obtained	no	Hemolysin is one of the most hazardous components in the venom of Cyanea nozakii Kishinouye. Here we describe the purification and in vitro characterization of the hemolysin, which we named CnPH. The CnPH was isolated by anion-exchange and size-exclusion chromatography from the nematocyst venom. Two protein bands with molecular masses of 20 kDa, 60 kDa respectively were shown in the reducing SDS-…	Li, R. F., et al. (2011). "Two-step purification and in vitro characterization of a hemolysin from the venom of jellyfish Cyanea nozakii Kishinouye." INTERNATIONAL JOURNAL OF BIOLOGICAL MACROMOLECULES 49(1): 14-19.
142	obtained	no	Crude extract from Pelagia noctiluca was purified using liquid chromatography. The isolated fractions were tested in sea crabs (Ocypode quadrata) and neurotoxic activity was observed. The protein content of the crude extract, quantified by the Bradford method, was 0.25 mg mL -1. Polyacrylamide gel electrophoresis was used to determine the apparent molecular weight of the different fractions of th…	Sánchez-Rodríguez, J. and N. L. Lucio-Martínez (2011). "Isolation and prepurification of active compounds in venom from Pelagia noctiluca (Scyphozoa: Pelagiidae) from the Caribbean Sea." CIENCIAS MARINAS 37(3): 369-377.
159	obtained	no	To investigate the hematologic changes and the activities of jellyfish venoms other than hemolytic and cardiovascular toxicities, the acute toxicity of tentacle-only extract (TOE) from the jellyfish Cyanea capillata was observed in mice, and hematological indexes were examined in rats. The median lethal dose (LD(50)) of TOE was 4.25 mg/kg, and the acute toxicity involved both heart- and nervous s…	Xiao, L., et al. (2011). "The Acute Toxicity and Hematological Characterization of the Effects of Tentacle-Only Extract from the Jellyfish Cyanea capillata." MARINE DRUGS 9(4): 526-534.
28	Obtained	no	Phyllorhiza punctata (P. punctata) is a jellyfish native to the southwestern Pacific. Herewith we present the biochemical and pharmacological characterization of an extract of the tentacles of P. punctata. The tentacles were subjected to three freeze-thaw cycles, homogenized, ultrafiltered, precipitated, centrifuged and lyophilized to obtain a crude extract (PHY-N). Paralytic shellfish poisoning …	Carneiro, R. F., et al. (2011). "The extract of the jellyfish Phyllorhiza punctata promotes neurotoxic effects." J Appl Toxicol 31(8): 720-729.
62	obtained	no	Proper treatment of jellyfish envenomed patients can be successfully achieved only from an understanding of the overall functional changes and alterations in physiological parameters under its envenomation. The majority of previous investigations on jellyfish venoms have covered only a couple of parameters at a time. Unlike most other fragmentary jellyfish studies, we employed an integrative toxi…	Kang, C., et al. (2011). "Target organ identification of jellyfish envenomation using systemic and integrative analyses in anesthetized dogs." JOURNAL OF PHARMACOLOGICAL AND TOXICOLOGICAL METHODS 64(2): 173-179.
70	obtained	no	It is well known that jellyfish are producers of complex mixtures of proteinaceous toxins for prey capture and defence. Nevertheless, studies on boreal scyphozoans concerning venom composition and toxic effects are rare. Here the isolation of a novel cytotoxic protein from the fishing tentacle venom of Cyanea capillata (L. 1758) using bioactivityguided, multidimensional liquid chromatography is d…	Lassen, S., et al. (2011). "A novel proteinaceous cytotoxin from the northern Scyphozoa Cyanea capillata (L.) with structural homology to cubozoan haemolysins." TOXICON 57(5): 721-729.
3	Obtained	No	Background: The biodiversity of the marine environment and the associated chemical diversity constitute a practically unlimited source of new active substances in the field of the development of bioactive products. In our study, we have investigated the efficiency of the venom from the Mediterranean jellyfish, Pelagia noctiluca and its fractions for anti-proliferative and anti-cell adhesion to ce…	Ayed, Y., et al. (2012). "Impairment of the cell-to-matrix adhesion and cytotoxicity induced by the Mediterranean jellyfish Pelagia noctiluca venom and its fractions in cultured glioblastoma cells." Lipids Health Dis 11: 84.
5	Obtained	No	Background: Toxins derived from jellyfishes have been exploited as a model for the development of new drug promising applications to treat neurodegenerative diseases. The present work is aimed to evaluate the acute toxicity of crude venom of Pelagia noctiluca and then to screen the analgesic and antibutyrylcholinestrasic (anti-BuChE) activities of the crude venom and its fractions. Methods: Sepha…	Ayed, Y., et al. (2012). "Analgesic and antibutyrylcholinestrasic activities of the venom prepared from the Mediterranean jellyfish Pelagia noctiluca (Forsskal, 1775)." Ann Clin Microbiol Antimicrob 11: 15.
75	obtained	no	In this article, the cytotoxicity of the venom from the nematocysts of jellyfish Cyanea nozakii Kishinouye on human hepatoma cells (Bel-7402, SMMC-7721) and human colon cancer cells (H630) was investigated first. Of the three kinds of cells, the venom had the strongest cytotoxicity on H630 cells with the 50% lethal concentration (IC50) of 5.1 μg/ml. However, the IC50 on Bel-7402 and SMMC-7721 was…	Li, C. P., et al. (2012). "Cytotoxicity of the venom from the nematocysts of jellyfish Cyanea nozakii Kishinouye." TOXICOLOGY AND INDUSTRIAL HEALTH 28(2): 186-192.
84	obtained	no	Reactive oxygen species (ROS) can damage the lipids, proteins and DNA when produced excessively in cells. Here, we describe the isolation and identification of a novel antioxidant protein named SmP90 from the nematocyst of jellyfish Stomolophus meleagris by 50% ammonium sulfate precipitation and gel filtration chromatography, superdex75. HPLC and SDS-PAGE analysis revealed >95% purity of SmP90 wi…	Li, R. F., et al. (2012). "Isolation, identification and characterization of a novel antioxidant protein from the nematocyst of the jellyfish Stomolophus meleagris." INTERNATIONAL JOURNAL OF BIOLOGICAL MACROMOLECULES 51(3): 274-278.
135	obtained	no	Moon jellyfish (Aurelia aurita) tentacle extract was studied for its anticoagulant activity in vitro. The Jellyfish Tentacle Extract (JFTE) showed very strong fibrinogenolytic activity by cleaving Aα and Bβ chain of fibrinogen molecule. The fibrinogenolytic activity was found to be stronger than some snake venom derived anticoagulants. JFTE also completely liquefied fibrin clots in 24 h. JFTE was…	Rastogi, A., et al. (2012). "Anticoagulant activity of Moon jellyfish (Aurelia aurita) tentacle extract." TOXICON 60(5): 719-723.
141	obtained	no	An investigation into the cardiotoxic effects in human cardiomyocytes of different fractions (as produced from an FPLC) of the venom from Chironex fleckeri showed that whole venom caused cardiac cell death in minutes, measured as cell detachment using xCELLigence technology. However, only one fraction of the venom was responsible for this effect. When all extracted venoms were recombined a simila…	Saggiomo, S. L. A. and J. E. Seymour (2012). "Cardiotoxic effects of venom fractions from the Australian box jellyfish Chironex fleckeri on human myocardiocytes." TOXICON 60(3): 391-395.
145	obtained	no	Objective: To extract the venom from Chrysaora quinquecirrha (C. quinquecirrha) and tested for antioxidant potential of both crude and fractions. Methods: These venom proteins were purified through DEAE- cellulose column chromatography. The protein content from crude and fractionated samples (Frc 1 to Frc 3) showed 398, 180, 203 and 286 毺g/mL respectively. The molecular weight of purified protein…	Suganthi, K., et al. (2012). "In vitro antioxidant activities of jelly fish Chrysaora quinquecirrha venom from southeast coast of India." Asian Pacific Journal of Tropical Biomedicine 2(1 SUPPL.): S347-S351.
153	obtained	no	In this paper, we utilized two different test systems to compare the haemolysis of tentacle-only extract (TOE) devoid of nematocysts from jellyfish Cyanea capillata, the 1% whole blood and 0.45% erythrocyte suspension approximately with the same erythrocyte concentration from the blood samples of sheep, rabbit, mouse, rat and human, respectively. Without exception, the haemolytic activity of TOE …	Wang, Q. Q., et al. (2012). "Comparison of haemolytic activity of tentacle-only extract from jellyfish Cyanea capillata in diluted whole blood and erythrocyte suspension: Diluted whole blood is a valid test system for haemolysis study." EXPERIMENTAL AND TOXICOLOGIC PATHOLOGY 64(7-8): 831-835.
160	obtained	no	Our previous studies have confirmed that the crude tentacle-only extract (cTOE) from the jellyfish Cyanea capillata (Cyaneidae) exhibits hemolytic and cardiovascular toxicities simultaneously. So, it is quite difficult to discern the underlying active component responsible for heart injury caused by cTOE. The inactivation of the hemolytic toxicity from cTOE accompanied with a removal of plenty of…	Xiao, L., et al. (2012). "Cardiovascular Effect Is Independent of Hemolytic Toxicity of Tentacle-Only Extract from the Jellyfish Cyanea capillata." PLOS ONE 7(8).
164	obtained	no	Chironex fleckeri (Australian box jellyfish) stings can cause acute cardiovascular collapse and death. We developed methods to recover venom with high specific activity, and evaluated the effects of both total venom and constituent porins at doses equivalent to lethal envenomation. Marked potassium release occurred within 5 min and hemolysis within 20 min in human red blood cells (RBC) exposed to…	Yanagihara, A. A. and R. V. Shohet (2012). "Cubozoan venom-induced cardiovascular collapse is caused by hyperkalemia and prevented by zinc gluconate in mice." PLOS ONE 7(12): e51368.
36	Obtained	no	Physalia physalis is a marine cnidarian from which high molecular weight toxins with hemolytic and neurotoxic effects have been isolated. In the present work, two novel toxins, PpV9.4 and PpV19.3 were purified from P. physalis by bioactive guideline isolation. It involved two steps of column chromatography, gel filtration and RP-HPLC. The molecular weights were 550.7 and 4720.9 Da for PpV9.4 and …	Diaz-Garcia, C. M., et al. (2012). "Toxins from physalia physalis (cnidaria) raise the intracellular Ca 2+ of beta-cells and promote insulin secretion." Current Medicinal Chemistry 19(31): 5414-5423.
71	obtained	no	Jellyfish are efficient predators which prey on crabs,fish larvae, and smallfish. Theirvenoms consist of various toxins including neurotoxins that paralyse prey organismsimmediately. One possible mode of action of neurotoxins is the blockage of voltage-gatedsodium (Nav) channels. A novel polypeptide with Navchannel blocking activity wasisolated from the northern ScyphozoaCyanea capillata(L., 1758…	Lassen, S., et al. (2012). "Isolation of a Na-v channel blocking polypeptide from Cyanea capillata medusae - A neurotoxin contained in fishing tentacle isorhizas." TOXICON 59(6): 610-616.
92	obtained	no	Angiotensin-converting enzyme (ACE) inhibitory, antihypertensive and antihyperlipidaemic activities of protein hydrolysates (RPH) from the jellyfish Rhopilema esculentum were investigated. R. esculentum was hydrolysed sequentially with pepsin and papain, and then the hydrolysate was ultrafiltered with a 2000 Da cut-off membrane. It was found that RPH contained high levels of Gly, Glu, Pro, Asp an…	Liu, X., et al. (2012). "Angiotensin converting enzyme (ACE) inhibitory, antihypertensive and antihyperlipidaemic activities of protein hydrolysates from Rhopilema esculentum." FOOD CHEMISTRY 134(4): 2134-2140.
82	obtained	no	Jellyfish venom contains various toxins and can cause itching, edema, muscle aches, shortness of breath, blood pressure depression, shock or even death after being stung. Hemolytic protein is one of the most hazardous components in the venom. The present study investigated the hemolytic activity of the nematocyst venom from jellyfish Stomolophus meleagris. Anion exchange chromatography, DEAE Seph…	Li, R. F., et al. (2013). "Isolation and in vitro partial characterization of hemolytic proteins from the nematocyst venom of the jellyfish Stomolophus meleagris." TOXICOLOGY IN VITRO 27(6): 1620-1625.
120	obtained	no	Although Chironex fleckeri and Carukia barnesi cause significant human envenomation, research into their effects in human models or human cells has been limited. In this in vitro study we have presented data that shows that although C. fleckeri is highly cytotoxic to human cardiac and skeletal muscle cells, C. barnesi is not cytotoxic at all concentrations tested to both cardiac and skeletal musc…	Pereira, P. and J. E. Seymour (2013). "In vitro effects on human heart and skeletal cells of the venom from two cubozoans, Chironex fleckeri and Carukia barnesi." TOXICON 76: 310-315.
124	obtained	no	The neurotoxic effects produced by a tentacle venom extract and a fraction were analyzed and correlated by in vivo and in vitro approaches. The tentacle venom extract exhibited a wide range of protein components (from 24 to >225 kDa) and produced tetanic reactions, flaccid paralysis, and death when injected into crabs. Two chromatography fractions also produced uncontrolled appendix movements and…	Ponce, D., et al. (2013). "Preliminary Results of the in Vivo and in Vitro Characterization of a Tentacle Venom Fraction from the Jellyfish Aurelia aurita." TOXINS 5(12): 2420-2433.
151	obtained	no	The delayed jellyfish envenomation syndrome (DJES) with serious multiple organ dysfunction or systemic damages, generally developed 2 h after jellyfish stings, deserves special attention for it is very meaningful to the clinical interventions. To set up a DJES model as well as to obtain more details about its process, an integrative approach, including clinical chemistry, pathology and immunohist…	Wang, B. L., et al. (2013). "Multiple organ dysfunction: A delayed envenomation syndrome caused by tentacle extract from the jellyfish Cyanea capillata." TOXICON 61: 54-61.
155	obtained	no	Our previous studies have shown that tentacle extract (TE) from the jellyfish Cyanea capillata could induce a delayed jellyfish envenomation syndrome with severe multiple organ dysfunctions, among which renal injury with tubular necrosis seemed to be most serious. So, in this study, we aimed to explore the toxic effect of TE on rat renal tubular epithelial NRK-52E cells. Based on the previous fin…	Wang, T., et al. (2013). "Mitochondrial dysfunction contributes to the cytotoxicity induced by tentacle extract from the jellyfish Cyanea capillata in rat renal tubular epithelial NRK-52E cells." TOXICON 74: 1-7.
48	obtained	no	Cnidarians rely on their nematocysts and the venom injected through these unique weaponry systems to catch prey and protect themselves from predators. The development and physiology of the nematocysts of Hydra magnipapillata, a classic model organism, have been intensively studied, yet the composition and biochemical activity of their venom components are mostly unknown. Here, we show that hydra …	Glasser, E., et al. (2014). "Hydra actinoporin-like toxin-1, an unusual hemolysin from the nematocyst venom of Hydra magnipapillata which belongs to an extended gene family." TOXICON 91: 103-113.
10	Obtained	Yes	Jellyfish blooms occur throughout the world. Human contact with a jellyfish induces a local reaction of the skin, which can be painful and leave scaring. Systemic symptoms are also observed and contact with some species is lethal. A number of studies have evaluated the in vitro biological activity of whole jellyfish venom or of purified fractions. Hemolytic, cytotoxic, neurotoxic or enzymatic act…	Badré, S. (2014). "Bioactive toxins from stinging jellyfish." TOXICON 91: 114-125.
22	Obtained	yes	The box jellyfish Chironex fleckeri produces extremely potent and rapid-acting venom that is harmful to humans and lethal to prey. Here, we describe the characterization of two C. fleckeri venom proteins, CfTX-A ( approximately 40 kDa) and CfTX-B ( approximately 42 kDa), which were isolated from C. fleckeri venom using size exclusion chromatography and cation exchange chromatography. Full-length …	Brinkman, D. L., et al. (2014). "Chironex fleckeri (box jellyfish) venom proteins: expansion of a cnidarian toxin family that elicits variable cytolytic and cardiovascular effects." J Biol Chem 289(8): 4798-4812.
122	obtained	no	The venoms of jellyfish cause toxic effects in diverse biological systems that can trigger local and systemic reactions. In this study, the cytotoxic and cytolytic effects of Chrysaora quinquecirrha and Chironex fleckeri venoms were assessed and compared using three in vitro assays. Venoms from both species were cytotoxic to fish gill cells and rat cardiomyocytes, and cytolytic in sheep erythrocy…	Ponce, D., et al. (2015). "Comparative study of the toxic effects of Chrysaora quinquecirrha (Cnidaria: Scyphozoa) and Chironex fleckeri (Cnidaria: Cubozoa) venoms using cell-based assays." TOXICON 106: 57-67.
56	obtained	no	Background: Jellyfish stings cause painful, papular-urticarial eruptions due to the immediate allergic, acute toxic and persistent inflammatory responses. In spite of many marine accidents and their economic impact, modes of first-aid treatment remain conventional and specific allergen and medical treatment are not yet available. The purpose of this study was to define the specific allergen of th…	Horiike, T., et al. (2015). "Identification of allergens in the box jellyfish Chironex yamaguchii that cause sting dermatitis." Int Arch Allergy Immunol 167(2): 73-82.
106	obtained	yes	Cnidarians may negatively impact human activities and public health but concomitantly their venom represents a rich source of bioactive substances. Pelagia noctiluca is the most venomous and abundant jellyfish of the Mediterranean Sea and possesses a venom with hemolytic and cytolytic activity for which the mechanism is largely unknown. Here we show that exposure of mammalian cells to crude venom…	Morabito, R., et al. (2015). "Crude Venom from Nematocysts of the Jellyfish Pelagia noctiluca as a Tool to Study Cell Physiology." Cent Nerv Syst Agents Med Chem 15(2): 68-73.
67	obtained	no	Jellyfish venoms are of medical and biotechnological importance, with toxins displaying antimicrobial, analgesic and anti-tumor activities. Although proteolytic enzymes have also been described, detailed characterisation of these proteins is scant in Olindias spp. High throughput mass spectrometry profiling of cnidarian venoms has become increasingly popular since the first description of the pro…	Knittel, P. S., et al. (2016). "Characterising the enzymatic profile of crude tentacle extracts from the South Atlantic jellyfish Olindias sambaquiensis (Cnidaria: Hydrozoa)." TOXICON 119: 1-7.
126	obtained	no	The present work investigated the effects of the nematocysts venom (NV) from the Chrysaora helvola Brandt (C. helvola) jellyfish on the human nasopharyngeal carcinoma cell line, CNE-2. The medium lethal concentration (LC50), quantified by MTT assays, was 1.7 ± 0.53 μg/mL (n = 5). An atypical apoptosis-like cell death was confirmed by LDH release assay and Annexin V-FITC/PI staining-based flow cyt…	Qu, X., et al. (2016). "The nematocysts venom of Chrysaora helvola Brandt leads to apoptosis-like cell death accompanied by uncoupling of oxidative phosphorylation." TOXICON 110: 74-78.
127	obtained	no	The present work investigated the in vitro cytotoxicity of nematocyst venom (NV) from Chrysaora helvola Brandt (C. helvola) jellyfish against human MCF-7 and CNE-2 tumor cell lines. Potent cytotoxicity was quantified using the MTT assay (LC50=12.07±3.13 and 1.6±0.22μg/mL (n=4), respectively). Apoptosis-like cell death was further confirmed using the LDH release assay and Annexin V/PI double stain…	Qu, X. S., et al. (2016). "Apoptosis-like cell death induced by nematocyst venom from Chrysaora helvola Brandt jellyfish and an in vitro evaluation of commonly used antidotes." COMPARATIVE BIOCHEMISTRY AND PHYSIOLOGY C-TOXICOLOGY & PHARMACOLOGY 180: 31-39.
144	obtained	no	The anti-angiotensin I converting enzyme activity of box jellyfish, Chiropsalmus quadrigatus Haeckel venom hydrolysate was studied. The venom extract was obtained by centrifugation and ultrasonication. Protein concentration of 12.99 μg/mL was determined using Bradford assay. The pepsin and papain hydrolysate was tested for its toxicity by Limit test following the OECD Guideline 425 using 5 female…	So, P. B. T., et al. (2016). "In vitro angiotensin I converting enzyme inhibition by a peptide isolated from Chiropsalmus quadrigatus Haeckel (box jellyfish) venom." TOXICON 119: 77-83.
169	obtained	no	The carmine spider mite Tetranychus cinnabarinus (T. cinnabarinus) is a common polyphagous pest that attacks crops, vegetables, flowers, and so on. It is necessary to find lead compounds for developing novel, powerful, and environmentally-friendly acaricides as an alternative approach to controlling the carmine spider mite because of the serious resistance and residual agrochemicals in the enviro…	Yu, H., et al. (2016). "The Acaricidal Activity of Venom from the Jellyfish Nemopilema nomurai against the Carmine Spider Mite Tetranychus cinnabarinus." Toxins (Basel) 8(6).
13	Obtained	No	The jellyfishes of the genus Chrysaora are present in all of the world's oceans, but the toxicity of their venoms has not yet been thoroughly characterized. The zebrafish as a toxicology model can be used for general toxicity testing of drugs and the investigation of toxicological mechanisms. The aim of this study was to evaluate the effect of crude venom from jellyfish Chrysaora sp., a species o…	Becerra-Amezcua, M. P., et al. (2016). "In vivo analysis of effects of venom from the jellyfish Chrysaora sp. in zebrafish (Danio rerio)." TOXICON 113: 49-54.
91	obtained	no	BACKGROUND: Angiotensin I converting enzyme (ACE) plays an important role in regulating blood pressure in the humanbody. ACE inhibitory peptides derived from food proteins could exert antihypertensive eﬀects without side eﬀects. Jellyﬁsh(Rhopilema esculentum) is an important ﬁshery resource suitable for production of ACE inhibitory peptides. The objective ofthis study was to optimize the hydrolys…	Liu, X., et al. (2016). "Production of the angiotensin I converting enzyme inhibitory peptides and isolation of four novel peptides from jellyfish (Rhopilema esculentum) protein hydrolysate." JOURNAL OF THE SCIENCE OF FOOD AND AGRICULTURE 96(9): 3240-3248.
105	obtained	no	The sub-acute toxicity of the crude tentacle-only extract from the alien Cassiopea andromeda (forsskal, 1775) jellyfish was studied in rat within 21 days after exposure. For sub-acute toxicity, changes in weights and pathological parameters were studied. The intraperitoneal LD50 value of venom was estimated 104.0 µg/kg BW in male mice. For sub-acute toxicity, 3 doses of crude venom (0.0125, 0.025…	Mohebbi, G., et al. (2016). "Sub-acute toxicity of the alien Cassiopea andromeda (forsskal, 1775) jellyfish venom, in rats." ENTOMOLOGY AND APPLIED SCIENCE LETTERS 3(2): 65-71.
11	Obtained	No	Because jellyfish are capable of provoking envenomation in humans, they are considered hazardous organisms. Although the effects of their toxins are a matter of concern, information on the venom components, biological activity and pathological mechanisms are still scarce. Therefore, the aim of the present study was to investigate a serine protease component of Nemopilema nomurai jellyfish venom (…	Bae, S. K., et al. (2017). "In vitro characterization of jellyfish venom fibrin(ogen) olytic enzymes from Nemopilema nomurai." JOURNAL OF VENOMOUS ANIMALS AND TOXINS INCLUDING TROPICAL DISEASES 23.
136	obtained	no	Rhizostoma pulmo (Barrel Jellyfish) is one of the commonly found jellyfishes on the South-Goan coast of India. Here we present characterization of R. pulmo tentacle extract. The tentacle extracts were found to be capable of affecting the hemostatic system at three different levels, as it exhibited fibrinogenolysis, fibrinolysis and inhibition of ADP induced platelet aggregation. It preferentially…	Rastogi, A., et al. (2017). "Partial purification and identification of a metalloproteinase with anticoagulant activity from Rhizostoma pulmo (Barrel Jellyfish)." TOXICON 132: 29-39.
150	obtained	no	Our previous study demonstrated that tentacle extract (TE) from the jellyfish Cyanea capillata (C. capillata) could cause a weak relaxation response mediated by nitric oxide (NO) using isolated aorta rings. However, the intracellular mechanisms of TE-induced vasodilation remain unclear. Thus, this study was conducted to examine the role of TE on Akt/eNOS/NO and Ca2+ signaling pathways in human um…	Wang, B. L., et al. (2017). "Mechanism of endothelial nitric oxide synthase phosphorylation and activation by tentacle extract from the jellyfish Cyanea capillata." PEERJ 5.
154	obtained	no	Background: Intracellular Ca2+ overload induced by extracellular Ca2+ entry has previously been confirmed to be an important mechanism for the cardiotoxicity as well as the acute heart dysfunction induced by jellyfish venom, while the underlying mechanism remains to be elucidated. Methods: Under extracellular Ca2+-free or Ca2+-containing conditions, the Ca2+ fluorescence in isolated adult mouse c…	Wang, Q. Q., et al. (2017). "beta adrenergic receptor/cAMP/PKA signaling contributes to the intracellular Ca2+ release by tentacle extract from the jellyfish Cyanea capillata." BMC PHARMACOLOGY & TOXICOLOGY 18.
72	obtained	no	Carybdea marsupialis is a widely distributed box jellyfish found in the Mediterranean and in the tropical waters of the Caribbean Sea. Its venom is a complex mixture of biologically active compounds that are used to catch prey. In order to evaluate the activity of the neurotoxins in the venom, bioassays were carried out using the marine crab Ocypode quadrata. The proteins with neurotoxic effect w…	Lazcano-Pérez, F., et al. (2017). "Electrophysiological activity of a neurotoxic fraction from the venom of box jellyfish Carybdea marsupialis." Comp Biochem Physiol C Toxicol Pharmacol 191: 177-182.
173	obtained	no	Background: Medusozoans utilize explosively discharging penetrant nematocysts to inject venom into prey. These venoms are composed of highly complex proteins and peptides with extensive bioactivities, as observed in vitro. Diverse enzymatic toxins have been putatively identified in the venom of jellyfish, Nemopilema nomurai and Cyanea nozakii, through examination of their proteomes and transcript…	Yue, Y., et al. (2017). "Functional Elucidation of Nemopilema nomurai and Cyanea nozakii Nematocyst Venoms' Lytic Activity Using Mass Spectrometry and Zymography." TOXINS 9(2).
174	obtained	no	Jellyfish envenomations are emerging as an important public health concern occurred worldwide. In China, the situation is getting worse with numerous people stung by jellyfish Nemopilema nomurai (N. nomurai) and Cyanea nozakii (C. nozakii) in the summer. However, the proteinaceous mixtures in nematocysts responsible for the symptoms of jellyfish stings were scarcely characterized and understood i…	Yue, Y., et al. (2017). "Biochemical and kinetic evaluation of the enzymatic toxins from two stinging scyphozoans Nemopilema nomurai and Cyanea nozakii." TOXICON 125: 1-12.
175	obtained	no	Cations have generally been reported to prevent jellyfish venom-induced hemolysis through multiple mechanisms by spectrophotometry. Little attention has been paid to the potential interaction between cations and hemoglobin, potentially influencing the antagonistic effect of cations. Here, we explored the effects of five reported cations, La3+, Mn2+, Zn2+, Cu2+ and Fe2+, on a hemolytic test system…	Zhang, H., et al. (2017). "Intervention effects of five cations and their correction on hemolytic activity of tentacle extract from the jellyfish Cyanea capillata." PEERJ 5.
108	obtained	no	For the first time, we previously recorded an enormous population of the Cassiopea andromeda jellyfish that had increased dramatically from Bushehr coasts of Iran. The sub-acute toxicity of the jellyfish venom in rat organs was correspondingly carried out. The data presented in this paper relate to the in vivo and in vitro hematological effects of this venomous species of jellyfish venom.	Nabipour, I., et al. (2017). "Hematological parameters on the effect of the jellyfish venom Cassiopea andromeda in animal models." DATA IN BRIEF 11: 517-521.
86	obtained	no	Jellyfish are a type of poisonous cnidarian invertebrate that secrete lethal venom for predation or defense. Human beings often become victims of jellyfish stings accidentally while swimming or fishing and suffer severe pain, itching, swelling, inflammation, shock, and even death. Jellyfish venom is composed of various toxins, and the lethal toxin is the most toxic and hazardous component of the …	Li, R. F., et al. (2018). "Combined Proteome and Toxicology Approach Reveals the Lethality of Venom Toxins from Jellyfish Cyanea nozakii." JOURNAL OF PROTEOME RESEARCH 17(11): 3904-3913.
118	obtained	no	Two species of jellyfish, Cyanea nozakii Kishinouye and Nemopilema nomurai Kishinouye, have occurred offcoastal areas of the northeastern China Sea, Yellow Sea, and Bohai Sea in recent years. They influence marine ecosystem safety and fishery production, and also pose a risk to human health. The current study examined the hemolytic and cytotoxic activities of crude venoms extracted from the nemat…	Pang, M., et al. (2018). "Comparative study of the hemolytic and cytotoxic activities of nematocyst venoms from the jellyfish Cyanea nozakii Kishinouye and Nemopilema nomurai Kishinouye." JOURNAL OF OCEANOLOGY AND LIMNOLOGY 36(4): 1255-1265.
35	Obtained	no	The jellyfish Rhizostoma pulmo, Macrì 1778 (Cnidaria, Rhizostomae) undergoes recurrent outbreaks in the Mediterranean coastal waters, with large biomass populations representing a nuisance or damage for marine and maritime activities. A preliminary overview of the antioxidant activity (AA) of R. pulmo proteinaceous compounds is provided here based on the extraction and characterization of both so…	De Domenico, S., et al. (2019). "Barrel Jellyfish (Rhizostoma pulmo) as Source of Antioxidant Peptides." Mar Drugs 17(2).
152	obtained	no	The scyphozoan jellyfish Cyanea capillata and Nemopilema nomurai are common blooming species in China. They possess heterogeneous nematocysts and produce various types of venom that can elicit diverse sting symptoms in humans. However, the differences in venom composition between the two species remain unclear. In this study, a combined transcriptomic and proteomic approach was used to identify a…	Wang, C., et al. (2019). "Unique Diversity of Sting-Related Toxins Based on Transcriptomic and Proteomic Analysis of the Jellyfish Cyanea capillata and Nemopilema nomurai (Cnidaria: Scyphozoa)." JOURNAL OF PROTEOME RESEARCH 18(1): 436-448.
81	obtained	no	Jellyfish stings are a major threat to human beings in coastal areas of the world. Each year, hundreds of thousands of victims are stung by venomous jellyfish. Nemopilema nomurai is a dangerous species with a large number of victims including many deaths. N. nomurai venom is a complex cocktail that is rich in proteins and peptides, and it is secreted by nematocysts for prey or defense. Previous s…	Li, R. F., et al. (2020). "Comprehensive Proteome Reveals the Key Lethal Toxins in the Venom of Jellyfish Nemopilema nomurai." JOURNAL OF PROTEOME RESEARCH 19(6): 2491-2500.
137	obtained	no	Cubozoan nematocyst venoms contain known cytolytic and hemolytic proteins, but small molecule components have not been previously reported from cubozoan venom. We screened nematocyst extracts of Alatina alata and Chironex yamaguchii by LC-MS for the presence of small molecule metabolites. Three isomeric compounds, cnidarins 4A (1), 4B (2), and 4C (3), were isolated from venom extracts and charact…	Reinicke, J., et al. (2020). "Isolation, Structure Determination, and Synthesis of Cyclic Tetraglutamic Acids from Box Jellyfish Species Alatina alata and Chironex yamaguchii." Molecules 25(4).
57	obtained	no	Jellyfish stingings are currently raising serious public health concerns around the world. Hence, the search for an effective first aid reagent for the envenomation has been the goal of many investigators in the field. There have been a few previous reports of in vivo as well as in vivo studies suggesting the metalloproteinase activity of scyphozoan jellyfish venom, such as N. nomurai venom (NnV)…	Hwang, D. H., et al. (2020). "Protective effect of epigallocatechin-3-gallate (EGCG) on toxic metalloproteinases-mediated skin damage induced by Scyphozoan jellyfish envenomation." SCIENTIFIC REPORTS 10(1).
64	obtained	no	The venom of jellyfish triggers severe dermal pain along with inflammation and tissue necrosis, and occasionally, induces internal organ dysfunction. However, the basic mechanisms underlying its cytotoxic effects are still unknown. Here, we report one of the mechanisms involved in peripheral pain modulation associated with inflammatory and neurotoxic oxidative signaling in rats using the venom of…	Kim, H. J., et al. (2020). "Peripheral Pain Modulation of Chrysaora pacifica Jellyfish Venom Requires Both Ca(2+) Influx and TRPA1 Channel Activation in Rats." Neurotox Res 38(4): 900-913.
104	obtained	no	Nemopilema nomurai venom (NnV) is severely toxic to many organisms. However, the mechanism of its poisoning has not been properly understood yet. The present work demonstrates that zebrafish (Danio rerio) is an alternative vertebrate model for studying NnV jellyfish venom for the first time. In this model, NnV appears to cause severe hemorrhage and inflammation in cardiopulmonary regions of zebra…	Mohan Prakash, R. L., et al. (2020). "Danio rerio as an alternative vertebrate model for jellyfish venom study: The toxinological aspects of Nemopilema nomurai venom." Toxicol Lett 335: 91-97.
60	obtained	no	Background: Most jellyfish species are poisonous. Human victims of jellyfish sting each year are 120 million. Chironex fleckeri is a venomous box jellyfish that inflicts painful and potentially fatal stings to humans. The CfTX-1 is one of the antigenic proteins of venom that is suggested to stimulate the immune system for treatment and vaccine. This study aimed to clone and express the CfTX-1 ant…	Jafari, H., et al. (2021). "Cloning and Expression of N-CFTX-1 Antigen from Chironex fleckeri in Escherichia coli and Determination of Immunogenicity in Mice." Iran J Public Health 50(2): 376-383.
66	obtained	Yes	Many jellyfish species are known to cause a painful sting, but box jellyfish (class Cubozoa) are a well-known danger to humans due to exceptionally potent venoms. Cubozoan toxicity has been attributed to the presence and abundance of cnidarian-specific pore-forming toxins called jellyfish toxins (JFTs), which are highly hemolytic and cardiotoxic. However, JFTs have also been found in other cnidar…	Klompen, A. M. L., et al. (2021). "Phylogenetic and Selection Analysis of an Expanded Family of Putatively Pore-Forming Jellyfish Toxins (Cnidaria: Medusozoa)." GENOME BIOLOGY AND EVOLUTION 13(6).
185	obtained	no	Jellyfish stings threaten people’s health and even life in coastal areas worldwide. Nemopilema nomurai is one of the most dangerous jellyfish in the East Asian Marginal Seas, which not only stings hundreds of thousands of people every year but also is assumed to be responsible for most deaths by jellyfish stings in China. However, there is no effective first-aid drug, such as antivenoms, for the …	Li, R. (2021) Refinement and Neutralization Evaluation of the F(ab’)2 Type of Antivenom against the Deadly Jellyfish Nemopilema nomurai Toxins
184	obtained	no	Background: The application of multi-omics technologies provides a new perspective to solve three main problems including species identification, toxin screening and effective antagonist conformation in the studies of marine toxic jellyfish. Methods: A series of transcriptome-proteome based analysis accompanied with toxicity evaluations were performed for the ornamental jellyfish Phacellophora ca…	Yang, F. et al. (2022) "Toxicity evaluation, toxin screening and its intervention of the jellyfish Phacellophora camtschatica based on a combined transcriptome-proteome analysis"
